# Supplementary material for: Drug repositioning in non-small cell lung cancer (NSCLC) using gene co-expression and drug–gene interaction networks analysis
Source: Sci Rep. 2022 Jun 8;12:9417. doi: 10.1038/s41598-022-13719-8 (PMC9177601; doi:10.1038/s41598-022-13719-8)
Supplement: Supplementary file 1 — Supplementary Information 1. [file 41598_2022_13719_MOESM1_ESM.xlsx]

## Sheet: Initial gene list
Initial gene list
2021-03-02
2021-03-02
2021-03-07
A4GNT
AAAS
AASDHPPT
AATK
ABCA10
ABCA12
ABCA13
ABCA3
ABCA6
ABCA8
ABCA9
ABCB1
ABCB6
ABCC1
ABCC13
ABCC5
ABCG2
ABHD3
ABHD4
ABI2
ABI3
ABI3BP
ABLIM3
ABTB1
ACAA1
ACADL
ACADS
ACAN
ACAT1
ACAT2
ACBD3
ACBD4
ACLY
ACN9
ACOT11
ACOX1
ACOX1
ACOX2
ACOXL
ACP1
ACP5
ACRBP
ACSBG1
ACSBG2
ACTG2
ACTL6A
ACTL6B
ACTN2
ACTR1A
ACTR3
ACTR5
ACVR1C
ACVRL1
ACVRL1
ACY1L2
ACY3
ADAD2
ADAM12
ADAM33
ADAMDEC1
ADAMTS1
ADAMTS16
ADAMTS8
ADAMTS9
ADAMTSL2
ADAMTSL3
ADAR
ADARB1
ADCY4
ADCY5
ADCY9
ADD1
ADFP
ADH1A
ADH1C
ADH7
ADK
ADNP
ADPRH
ADRA1A
ADRA1D
ADRB2
ADRBK2
ADRM1
ADSL
ADSS
AFAP1L1
AFF2
AGA
AGMAT
AGPAT4
AGPAT5
AGPS
AGR3
AGRP
AGTPBP1
AGTR1
AGTRL1
AGXT2
AGXT2L2
AHCTF1P
AHCY
AHI1
AIM1L
AIM2
AJAP1
AK1
AK1
AKAP12
AKAP13
AKAP8
AKAP9
AKR1B10
AKR1CL2
ALAS2
ALDH18A1
ALDH1A2
ALDH1B1
ALDH1L2
ALDH3B1
ALG10
ALG3
ALG6
ALG8
ALOX12B
ALOX15B
ALOX5AP
ALPL
ALPP
ALS2CL
ALS2CL
ALS2CR12
ALS2CR4
AMICA1
AMOTL1
AMOTL2
AMPD3
AMT
ANAPC1
ANAPC7
ANGPT1
ANGPTL5
ANGPTL7
ANKHD1-EIF4EBP3
ANKMY1
ANKRA2
ANKRD1
ANKRD19
ANKRD22
ANKRD22
ANKRD25
ANKRD26
ANKRD29
ANKRD43
ANKRD44
ANKRD47
ANKRD49
ANKRD57
ANKS1A
ANKS1B
ANLN
ANP32E
ANPEP
ANXA11
ANXA3
ANXA6
ANXA7
AOAH
AOC3
AOF2
AOX1
AP1S1
AP1S2
AP4B1
APBB1
APBB1IP
APCDD1L
APEX1
APOA1
APOA1
APOA1BP
APOBEC1
APOBEC4
APOC1
APOH
APOL3
APOLD1
APOO
APPBP1
AQP11
AQP4
AQP9
AR
ARC
ARHGAP10
ARHGAP10
ARHGAP11A
ARHGAP21
ARHGAP29
ARHGAP30
ARHGAP4
ARHGAP6
ARHGAP9
ARHGEF1
ARHGEF10
ARHGEF12
ARHGEF15
ARHGEF17
ARHGEF2
ARHGEF6
ARID5A
ARIH1
ARIH2
ARL6IP1
ARL6IP2
ARL6IP4
ARMC3
ARMC4
ARMC5
ARMC7
ARMCX1
ARMCX3
ARMCX4
ARMET
ARNTL2
ARRB2
ARRDC2
ARTN
ASB16
ASB5
ASB7
ASCC3L1
ASIP
ASL
ASNS
ASPA
ASPHD2
ASPM
ASZ1
ATAD2
ATAD5
ATF1
ATF2
ATF3
ATF6
ATG16L2
ATG2A
ATG4B
ATG7
ATG9A
ATIC
ATOH8
ATP10B
ATP13A3
ATP1A2
ATP1B1
ATP1B2
ATP2A2
ATP2A3
ATP2B4
ATP4A
ATP5C1
ATP5J2
ATP6V0A1
ATP6V0A2
ATP6V0A2
ATP6V0D1
ATP6V1C1
ATP6V1E2
ATP8A2
ATPAF1
ATPAF1
ATPBD1C
ATR
ATXN10
ATXN2
ATXN2L
ATXN7L1
AUP1
AURKA
AURKB
AURKB
AVEN
AVPI1
AXL
AXUD1
AYTL2
AZIN1
B3GALNT1
B3GALNT2
B3GNT1
B3GNT3
B3GNT5
B3GNT8
B4GALNT1
B4GALT4
B4GALT6
B9D2
BACE1
BAD
BAG1
BAI2
BAIAP2L1
BANF1
BARX1
BASP1
BAT2D1
BBOX1
BCAM
BCDO2
BCHE
BCL11A
BCL2A1
BCL2L10
BCL2L12
BCL2L13
BCL3
BCL9
BDH1
BEST1
BET1
BEX1
BEX5
BID
BIK
BIN2
BIN3
BIRC5
BIRC5
BLM
BLZF1
BMP1
BMP2
BOK
BOLA1
BOLA3
BPHL
BPHL
BRCA1
BRCC3
BRI3
BRMS1L
BRP44
BRP44L
BRUNOL4
BTBD1
BTBD11
BTBD9
BTD
BTK
BTN3A1
BTN3A3
BTN3A3
BTNL8
BTNL9
BTRC
BUB1
BUB1B
BUB3
BXDC1
BXDC2
BXDC2
BYSL
BZW2
C10orf10
C10orf107
C10orf11
C10orf115
C10orf119
C10orf125
C10orf128
C10orf128
C10orf18
C10orf25
C10orf39
C10orf4
C10orf56
C10orf58
C10orf76
C10orf78
C10orf79
C10orf91
C10orf92
C10orf99
C11orf2
C11orf21
C11orf21
C11orf24
C11orf24
C11orf41
C11orf48
C11orf56
C11orf65
C11orf66
C11orf67
C11orf73
C11orf80
C11orf82
C11orf9
C12orf11
C12orf23
C12orf29
C12orf32
C12orf45
C12orf48
C12orf48
C12orf5
C12orf56
C13orf15
C13orf21
C13orf3
C13orf34
C14orf104
C14orf108
C14orf112
C14orf128
C14orf129
C14orf131
C14orf132
C14orf139
C14orf140
C14orf145
C14orf159
C14orf2
C14orf28
C14orf50
C15orf23
C15orf26
C15orf27
C15orf37
C15orf37
C15orf41
C15orf42
C15orf52
C16orf30
C16orf33
C16orf45
C16orf48
C16orf53
C16orf54
C16orf57
C16orf59
C16orf61
C16orf67
C16orf7
C16orf75
C16orf77
C16orf79
C16orf80
C17orf32
C17orf42
C17orf53
C17orf58
C17orf67
C17orf68
C17orf69
C17orf71
C17orf75
C17orf87
C18orf10
C18orf16
C18orf17
C18orf24
C18orf45
C19orf2
C19orf34
C19orf59
C19orf6
C19orf60
C19orf7
C1GALT1
C1orf102
C1orf103
C1orf106
C1orf107
C1orf107
C1orf109
C1orf112
C1orf116
C1orf124
C1orf124
C1orf131
C1orf135
C1orf162
C1orf162
C1orf163
C1orf172
C1orf174
C1orf175
C1orf181
C1orf182
C1orf183
C1orf186
C1orf192
C1orf194
C1orf198
C1orf2
C1orf2
C1orf201
C1orf21
C1orf213
C1orf218
C1orf35
C1orf38
C1orf51
C1orf51
C1orf53
C1orf56
C1orf58
C1orf66
C1orf69
C1orf70
C1orf74
C1orf78
C1orf88
C1orf9
C1orf90
C1orf92
C1QA
C1QB
C1QB
C1QTNF2
C1QTNF3
C1QTNF4
C1QTNF7
C20orf107
C20orf11
C20orf132
C20orf149
C20orf151
C20orf160
C20orf174
C20orf197
C20orf24
C20orf39
C20orf42
C20orf46
C20orf72
C20orf85
C20orf95
C21orf30
C21orf32
C21orf45
C21orf63
C21orf82
C21orf84
C21orf90
C22orf28
C22orf31
C22orf32
C2orf29
C2orf32
C2orf37
C2orf43
C2orf48
C2orf49
C2orf54
C2orf55
C2orf56
C2orf58
C2orf62
C2orf7
C3
C3AR1
C3orf14
C3orf15
C3orf18
C3orf21
C3orf24
C3orf25
C3orf28
C3orf34
C3orf60
C4BPA
C4orf14
C4orf22
C4orf26
C4orf31
C4orf31
C4orf32
C5AR1
C5orf13
C5orf24
C5orf28
C5orf32
C5orf33
C5orf34
C5orf38
C5orf5
C6orf105
C6orf106
C6orf108
C6orf115
C6orf118
C6orf125
C6orf125
C6orf126
C6orf128
C6orf129
C6orf60
C6orf65
C6orf65
C6orf97
C6orf98
C7
C7orf11
C7orf24
C7orf24
C7orf36
C7orf41
C7orf42
C7orf42
C7orf44
C7orf47
C8B
C8orf13
C8orf4
C8orf47
C8orf51
C9orf100
C9orf119
C9orf138
C9orf140
C9orf19
C9orf24
C9orf25
C9orf30
C9orf5
C9orf58
C9orf61
C9orf7
C9orf80
C9orf82
CA3
CA4
CA5B
CA9
CAB39L
CABLES1
CABLES2
CABYR
CACNA1B
CACNA1C
CACNA1C
CACNA1C
CACNA1H
CACNA2D2
CACNA2D2
CACNB1
CACNG1
CAD
CADM1
CADM3
CADM4
CALB1
CALCOCO1
CALCOCO2
CALCRL
CALR3
CALU
CAMK2N1
CAMP
CAND1
CAND2
CANT1
CANX
CAPN3
CAPN9
CAPRIN1
CAPS
CARD6
CARD8
CARD9
CARS
CARS2
CASK
CASKIN1
CASKIN2
CASP3
CASP5
CASP6
CASQ1
CASQ2
CAT
CATSPER1
CAV1
CAV3
CBFA2T3
CBFB
CBLC
CBR4
CBX2
CBX3
CBX7
CBX8
CCAR1
CCDC107
CCDC117
CCDC123
CCDC126
CCDC127
CCDC135
CCDC137
CCDC137
CCDC138
CCDC141
CCDC17
CCDC19
CCDC43
CCDC48
CCDC52
CCDC55
CCDC59
CCDC65
CCDC69
CCDC77
CCDC84
CCDC85A
CCDC85B
CCDC86
CCDC88B
CCDC89
CCDC91
CCDC94
CCDC96
CCDC99
CCIN
CCL16
CCL17
CCL2
CCL21
CCL25
CCL3
CCL4L2
CCNA2
CCNB1
CCNB2
CCNC
CCND1
CCND3
CCNE1
CCNF
CCNO
CCNYL1
CCR1
CCR10
CCRL2
CCT2
CCT3
CCT5
CCT7
CD163
CD19
CD1C
CD1D
CD22
CD244
CD244
CD24L4
CD2AP
CD300C
CD300LF
CD300LF
CD300LG
CD302
CD33
CD34
CD36
CD37
CD3EAP
CD4
CD40LG
CD52
CD59
CD7
CD81
CD83
CD86
CD93
CD97
CD99L2
CDC2
CDC27
CDC37
CDC40
CDC42BPG
CDC42EP2
CDC42EP5
CDC45L
CDC45L
CDC6
CDCA2
CDCA3
CDCA4
CDCA5
CDCA7
CDCA8
CDH1
CDH19
CDH2
CDH23
CDH3
CDH5
CDK2
CDK2AP1
CDK4
CDK5
CDK5R1
CDK6
CDKAL1
CDKL1
CDKL2
CDKL5
CDKN1A
CDKN1C
CDKN2AIPNL
CDKN3
CDO1
CDR2
CDT1
CEACAM1
CEACAM7
CEBPB
CEBPD
CEBPE
CECR1
CECR5
CEECAM1
CENPA
CENPA
CENPE
CENPF
CENPH
CENPI
CENPL
CENPN
CENPO
CENPP
CENPQ
CENTB2
CENTD1
CENTD2
CENTD3
CENTG3
CEP152
CEP55
CEP57
CEP72
CEP76
CEP78
CETP
CFD
CFL2
CFP
CFTR
CGA
CGN
CGNL1
CGREF1
CH25H
CHAC1
CHAF1A
CHAF1A
CHAF1B
CHCHD1
CHCHD8
CHD6
CHD9
CHEK1
CHEK2
CHEK2
CHGB
CHI3L2
CHIA
CHML
CHMP7
CHORDC1
CHRDL1
CHRNA4
CHRNA5
CHRNA6
CHST12
CHST14
CHTF18
CIAO1
CIRBP
CIRH1A
CISH
CITED2
CITED2
CKAP2
CKAP2L
CKAP4
CKAP5
CKB
CKMT2
CKS1B
CKS2
CLASP1
CLCA2
CLCN3
CLCN5
CLDN1
CLDN11
CLDN15
CLDN18
CLDN20
CLDN5
CLDND1
CLDND2
CLEC10A
CLEC12B
CLEC14A
CLEC16A
CLEC1A
CLEC1B
CLEC3B
CLEC4A
CLEC4A
CLEC4F
CLEC9A
CLGN
CLIC2
CLIC3
CLIC5
CLK4
CLNS1A
CLPB
CLPTM1L
CLPX
CLSTN3
CMA1
CMAH
CMAS
CMAS
CMTM2
CNFN
CNGA2
CNGB1
CNIH4
CNN1
CNNM1
CNOT2
CNP
CNTN6
CNTNAP2
CNTROB
COBL
COCH
COG6
COG6
COIL
COL10A1
COL11A1
COL13A1
COL17A1
COL1A1
COL22A1
COL24A1
COL3A1
COL4A3
COL5A1
COL5A2
COL5A3
COL6A3
COL7A1
COLEC12
COPB2
COPG
COQ3
CORO2A
CORO6
COX10
COX4I2
COX5A
COX5B
COX6C
COX7A1
COX7B
COX7B
COX7B2
COX8A
CP
CPAMD8
CPB1
CPB2
CPD
CPEB1
CPEB2
CPM
CPO
CPOX
CPSF2
CPSF3
CRABP2
CRABP2
CRBN
CREB3L4
CREM
CRIP2
CRIPAK
CRIPT
CRISPLD2
CRTAC1
CRTAM
CRY2
CRYBB2
CS
CSDE1
CSE1L
CSF1R
CSF2RA
CSF2RB
CSF3
CSF3R
CSNK1D
CSNK1G1
CSNK1G2
CSPG4
CSRP1
CST1
CST2
CST5
CSTF2
CSTF3
CSTL1
CTDSP1
CTDSPL
CTDSPL2
CTHRC1
CTNNA1
CTNNBIP1
CTNND1
CTNND2
CTNS
CTPS
CTSD
CTSF
CTSH
CTSL2
CTSW
CUGBP1
CUL2
CUL3
CX3CR1
CXCL13
CXCL14
CXorf15
CXorf34
CXorf41
CXorf6
CYB561D2
CYB5D2
CYB5R3
CYBB
CYBRD1
CYCS
CYCS
CYFIP2
CYP11A1
CYP11B1
CYP1A1
CYP24A1
CYP27A1
CYP27B1
CYP2S1
CYP3A7
CYP46A1
CYP4B1
CYP4F11
CYP4V2
CYP4Z1
CYS1
CYYR1
DAAM2
DAB2IP
DACH1
DAK
DAP3
DAPK1
DARS2
DBC1
DBNDD1
DCD
DCHS1
DCK
DCLRE1A
DCUN1D1
DCUN1D5
DDEFL1
DDIT4
DDOST
DDOST
DDX42
DDX43
DDX49
DDX55
DEFA4
DEFB124
DENND1A
DENND2A
DENND3
DENR
DEPDC1B
DEPDC4
DEPDC6
DEPDC7
DERA
DERL2
DERL3
DES
DGAT2L4
DGKA
DGKD
DHCR24
DHCR7
DHRS12
DHTKD1
DHX32
DHX33
DHX35
DHX40
DIAPH3
DIP2B
DIP2B
DISP1
DIXDC1
DKC1
DKK1
DLC1
DLEU1
DLG1
DLG1
DLG3
DLG5
DLG7
DLGAP1
DLK2
DLK2
DLL3
DLX4
DLX5
DLX6
DMAP1
DMBT1
DMN
DMPK
DMTF1
DNA2L
DNAH1
DNAH7
DNAH9
DNAI1
DNAI2
DNAJA2
DNAJA3
DNAJB11
DNAJB12
DNAJB2
DNAJC10
DNAJC12
DNAJC13
DNAJC17
DNAJC18
DNAJC5B
DNAJC9
DNASE1L3
DNASE1L3
DNASE2B
DNHD2
DNM2
DNM3
DNMT1
DNMT3A
DNMT3A
DOCK11
DOCK2
DOK1
DOK2
DOK3
DOK6
DOK7
DONSON
DPEP2
DPEP3
DPF1
DPH2
DPP3
DPP6
DPT
DPYS
DPYSL2
DQX1
DSC2
DSG2
DSG3
DSN1
DSP
DTL
DTX4
DUOX1
DUOXA1
DUS4L
DUS4L
DUSP1
DUSP15
DUSP18
DUSP18
DUSP22
DUSP26
DUSP5P
DUSP8
DUSP9
DVL2
DVL3
DYNC1I1
DYNC1I2
DYNLRB2
E2F1
E2F2
E2F3
E2F6
E2F7
E2F8
EAF2
EBF2
ECD
ECHDC1
ECHDC2
ECHDC3
ECM1
ECT2
EDC4
EDEM3
EDG1
EDG1
EDG6
EDG7
EDN1
EDNRB
EEA1
EED
EEF1A2
EEF1E1
EFCAB1
EFCBP1
EFEMP1
EFEMP2
EFHB
EFNA3
EFNA4
EGFL7
EGFR
EGLN2
EGLN3
EGR1
EHBP1L1
EHD1
EHD2
EHD4
EIF2A
EIF2AK1
EIF2AK1
EIF2AK2
EIF2AK3
EIF3G
EIF4E
EIF4EBP1
EIF5B
EIF6
ELA2
ELAVL4
ELK4
ELL
ELL3
ELMOD1
ELMOD2
ELOVL4
ELOVL6
EMCN
EMCN
EMG1
EMID1
EMILIN2
EMP2
EMP3
EMR1
ENG
ENOPH1
ENTPD3
ENY2
EP400
EPB41
EPB41L2
EPB41L3
EPB41L4B
EPB49
EPHA1
EPHA4
EPHB2
EPHB3
EPN3
EPYC
ERAL1
ERBB2IP
ERBB4
ERC2
ERCC6L
ERGIC2
ERGIC2
ERH
ERO1L
ESAM
ESCO1
ESPL1
ESPN
ETAA1
ETHE1
ETNK1
ETNK2
ETS1
ETS2
EVI1
EVL
EXDL1
EXO1
EXOC6
EXOD1
EXOSC1
EXOSC3
EXOSC5
EYA2
EYA4
EZH2
F10
F11
F12
F2RL1
F2RL2
F8
FABP3
FABP4
FADD
FADS3
FAIM3
FAM100B
FAM101B
FAM102A
FAM103A1
FAM105A
FAM107A
FAM108B1
FAM111B
FAM119A
FAM122B
FAM125B
FAM129B
FAM131C
FAM132B
FAM136A
FAM13C1
FAM18B
FAM20A
FAM26B
FAM38A
FAM3C
FAM43B
FAM46B
FAM49A
FAM49B
FAM49B
FAM53B
FAM53B
FAM54A
FAM54B
FAM57A
FAM59B
FAM5C
FAM60A
FAM62A
FAM62C
FAM63A
FAM64A
FAM65A
FAM76B
FAM77C
FAM79A
FAM81A
FAM83B
FAM83D
FAM92B
FAM98A
FANCA
FANCD2
FANCF
FANCF
FANCI
FANCL
FAP
FARP1
FARP2
FASTKD1
FASTKD3
FAT
FBLN1
FBLN5
FBN2
FBN3
FBP1
FBP2
FBRS
FBXL20
FBXL7
FBXO10
FBXO16
FBXO25
FBXO28
FBXO30
FBXO5
FBXO7
FBXO9
FBXW4
FBXW7
FCER1A
FCER1A
FCER1G
FCGR1A
FCGR2A
FCGRT
FCN1
FCN3
FCRL4
FCRL5
FCRL6
FECH
FEN1
FES
FGD1
FGD2
FGD3
FGD5
FGD6
FGF9
FGFBP2
FGFR1
FGFR1OP
FGFR4
FGL1
FGR
FHL1
FHL5
FHOD1
FIGF
FIGLA
FIGNL1
FILIP1
FILIP1
FKBP10
FKBP11
FKBP14
FKBP1B
FKBP3
FKBP4
FKBP7
FLAD1
FLG
FLNA
FLNC
FLRT3
FLVCR2
FLYWCH1
FMNL3
FMO2
FMO9P
FNBP1
FNDC1
FNDC3B
FNTB
FOLR1
FOLR2
FOLR3
FOS
FOSB
FOXA1
FOXA2
FOXA3
FOXE1
FOXF1
FOXM1
FOXO1
FOXO4
FOXRED2
FRAT1
FREM3
FREQ
FRK
FRMD4A
FRMD4B
FRMD6
FRRS1
FRS2
FRY
FRYL
FSCN1
FSD1
FSTL3
FTSJ2
FUBP3
FUNDC1
FUT1
FUT2
FUT8
FXR1
FXR2
FXYD6
FXYD7
FYTTD1
FZD4
FZD5
FZD5
FZD7
G0S2
G6PD
GAA
GAB2
GAB3
GABARAPL3
GABPA
GABRQ
GAD1
GADD45B
GADD45G
GAK
GAL
GALNT14
GALNT6
GALNT7
GARS
GART
GAS2L1
GAS6
GAS7
GATA2
GATA5
GATA6
GATAD2A
GBA2
GBAS
GBP4
GBP6
GBX2
GCAT
GCC2
GCC2
GCHFR
GCLM
GCNT3
GCSH
GDF10
GDNF
GDPD5
GEMIN6
GFM1
GFOD1
GFPT1
GFPT2
GFRA1
GGA2
GGH
GHR
GHRL
GIMAP1
GIMAP4
GIMAP5
GIMAP6
GIMAP7
GIMAP8
GINS1
GINS2
GINS2
GINS3
GINS4
GIPC2
GJA12
GJA4
GJA4
GJB2
GJB4
GJB5
GJB6
GJC1
GK5
GKN2
GKN2
GLCE
GLDC
GLDN
GLG1
GLIPR1L2
GLIS2
GLIS3
GLO1
GLRX5
GLS
GLS2
GLT1D1
GLYATL1
GLYATL1
GLYATL2
GMCL1
GMFG
GMFG
GMIP
GMNN
GMPS
GMPS
GNAI2
GNAI2
GNB5
GNG11
GNG12
GNG4
GNGT1
GNGT2
GNGT2
GNL2
GNL3
GNLY
GNMT
GNPNAT1
GOLGA5
GOLM1
GOLPH3L
GOLT1B
GORASP2
GOSR2
GOT2
GPAM
GPBAR1
GPC2
GPC5
GPD1L
GPD2
GPER
GPM6A
GPM6B
GPR108
GPR112
GPR124
GPR125
GPR133
GPR146
GPR155
GPR171
GPR172B
GPR19
GPR37
GPR4
GPR56
GPR65
GPR77
GPR82
GPR83
GPR87
GPR92
GPRASP1
GPRASP1
GPRC5A
GPRIN1
GPRIN2
GPT2
GPX2
GPX3
GPX3
GPX5
GRAMD2
GRAP2
GRASP
GREM1
GRHL2
GRIA1
GRINL1B
GRK5
GRK5
GRN
GRPEL1
GRRP1
GRTP1
GSC
GSDMDC1
GSDML
GSG2
GSPT1
GSR
GSS
GSTM3
GSTM5
GTF2E2
GTF2H3
GTF2IRD1
GTF3C2
GTF3C3
GTPBP1
GTPBP10
GTPBP4
GUCA2B
GUCY1A2
GUCY2D
GUF1
GUSBL1
GYG2
GYLTL1B
GYPC
GYS1
GZF1
GZMH
GZMM
H2AFX
HAGH
HAPLN2
HAS1
HAVCR2
HBD
HBD
HBEGF
HBM
HBP1
HBS1L
HCK
HCLS1
HCST
HD
HDAC1
HDAC2
HDAC5
HDC
HDGF
HDHD3
HEATR1
HEATR2
HEATR3
HEATR6
HEBP2
HECW2
HEG1
HELLS
HES1
HES6
HEXDC
HEYL
HHATL
HHIP
HIATL1
HIBADH
HIF1A
HIF3A
HIGD1B
HIP2
HIP2
HIST1H2AB
HIST1H2AC
HIST1H2BD
HIST1H2BK
HIST2H2AC
HIST2H2BA
HK3
HLA-DRB1
HLF
HLTF
HLX
HMBOX1
HMBS
HMG2L1
HMGA1
HMGB1
HMGB2
HMGCLL1
HMHA1
HMMR
HMOX1
HN1
HN1
HNRNPL
HNRNPU
HNRNPU
HNRPAB
HNRPD
HNRPDL
HOMEZ
HOOK1
HOXA1
HOXA11
HOXA5
HOXA5
HOXB13
HOXB5
HOXB7
HOXB9
HOXC10
HOXC13
HOXC8
HOXC9
HOXC9
HOXD10
HOXD11
HPCAL1
HPCAL1
HPGD
HPGD
HPN
HPR
HPRT1
HPS1
HPS3
HPS5
HRASLS
HRASLS3
HRBL
HS3ST2
HS3ST3A1
HS6ST2
HSD17B11
HSD17B6
HSDL2
HSF2BP
HSF5
HSP90AB2P
HSP90B1
HSPA12B
HSPA4
HSPA4L
HSPB2
HSPB6
HSPB7
HSPB8
HSPE1
HTATIP
HTR3A
HTR3C
HVCN1
HYAL1
HYAL2
HYDIN2
HYI
HYLS1
HYOU1
IARS
IARS2
IBSP
ICAM1
ICAM3
ICK
ICOS
ICOSLG
ICT1
ID2
ID3
ID4
IDE
IDH2
IER2
IER3IP1
IFNAR2
IFT140
IGF2BP1
IGFBP3
IGFBP6
IGFL3
IGSF10
IGSF10
IGSF11
IGSF2
IGSF3
IGSF5
IGSF9
IHPK1
IKBKE
IKZF2
IKZF4
IL10RA
IL10RA
IL11
IL11RA
IL13
IL15
IL16
IL17D
IL17RA
IL17RD
IL18R1
IL18RAP
IL1F6
IL1F9
IL1RL1
IL2
IL22RA1
IL23A
IL33
IL3RA
IL4R
IL6
IL6R
IL6ST
IL7R
IL8RB
ILF2
INA
ING3
ING3
INMT
INPP1
INPP5A
INTS2
INTS7
INTS8
INVS
IPO4
IPO7
IQCB1
IQGAP1
IQGAP3
IQSEC1
IQSEC3
IRAK3
IREB2
IRF1
IRF1
IRF6
IRX1
IRX2
ISCU
ISL2
ISY1
ITFG3
ITGA11
ITGA5
ITGA7
ITGA8
ITGAM
ITGAX
ITGB2
ITGB3BP
ITGB3BP
ITGB4
ITGB4
ITGB8
ITGBL1
ITIH3
ITIH4
ITIH5
ITIH5
ITK
ITLN1
ITM2A
ITPKA
ITPKB
IZUMO1
JAM2
JAM3
JARID1B
JARID2
JMJD1A
JPH1
JRKL
JUN
JUNB
JUND
JUP
KAL1
KALRN
KARS
KATNAL1
KBTBD10
KCNA5
KCNAB1
KCNB1
KCNC2
KCND2
KCND3
KCNG1
KCNH3
KCNIP1
KCNJ15
KCNJ5
KCNJ8
KCNK1
KCNK10
KCNK17
KCNK3
KCNK7
KCNN4
KCNQ1
KCNQ5
KCNRG
KCNS1
KCNT2
[truncated: 2,219 more rows]

## Sheet: purple and magenta modules 
Gene list of Purple and Magenta modules
Magenta		Purple
ABCA13		ACOX2
ABCC1		ACOXL
ABCC5		ADAMTS9
ADH7		ANXA11
AIM1L		APOH
AKR1B10		ARHGEF17
ALOX12B		ARIH2
ANKRD19		ATP10B
ANKRD29		ATP1A2
ANKRD57		ATP8A2
ASZ1		BTD
BCL11A		BTN3A1
BDH1		C14orf159
BTBD11		C1orf192
C10orf99		C1orf88
C19orf2		C2orf55
C1orf106		C6orf60
C21orf32		C8orf4
C9orf25		CABLES1
CABYR		CACNA1C
CACNA1B		CAMP
CDK5R1		CANT1
CENTB2		CARD6
CLCA2		CD1D
CLDN20		CKMT2
CLDND2		CLEC1A
CNTNAP2		CMTM2
COL7A1		COL4A3
CORO2A		CPM
CORO6		CRIP2
CSF3		CST5
CYP2S1		CTSH
CYP4F11		CYP4B1
DHCR7		DAAM2
DIP2B		DDOST
DIP2B		DGAT2L4
DLG1		DHRS12
DLK2		DISP1
DLK2		DLC1
DLX5		DNAJC12
DNAH9		DNM3
DQX1		DOK7
DSG3		ECHDC3
DUOX1		EFEMP1
DYNC1I1		F10
EDG7		FABP3
ELOVL4		FBP1
ETNK2		FGFR4
FAM83B		FGL1
FLG		FHOD1
FMO9P		FKBP11
FOXE1		FLVCR2
FREM3		FOLR1
FXR2		FOLR3
GAL		FOXA2
GAS2L1		FSTL3
GBP6		G0S2
GCSH		GCNT3
GFOD1		GLIS3
GHR		GLS
GJB2		GNAI2
GJB4		GPR112
GJB5		GPR133
GJB6		GPRC5A
GLS2		HPN
GOT2		HTR3A
GPR155		IFT140
GPR87		IKZF4
GPX2		IL4R
GSTM3		IL6R
GYS1		KCNN4
HBEGF		KIAA0513
HDHD3		KIF13B
HSDL2		KIF1C
IGFL3		KIFC3
IGSF11		KLF2
IL1F9		KLRF1
IL8RB		KRT7
IRF6		KRT81
ITGB4		LGALS12
ITPKB		LIMK1
JUP		LIPH
KCNG1		LMO3
KCNK1		MAMDC2
KCNK7		MB
KCNRG		MESDC2
KCTD1		MGLL
KLK8		MLPH
KREMEN1		MSLN
KRT14		MSLN
KRT15		MUC1
KRT16		MYBPHL
KRT19		NAPSA
KRT34		NAPSB
KRT4		NCALD
KRT6A		NFE2
KRT6B		NFKBIZ
LEPREL1		NKX2-1
LGI3		NOSTRIN
LHX2		NR2F1
LY6D		NUMA1
LYPD3		NUMB
LYPD3		OCIAD2
MOBKL2C		PARP3
MRPL47		PDIA4
MTMR1		PHYHD1
MYOM2		PJA2
NFIX		PLEKHH2
NUDT8		PLK3
OVOL1		PLXNA2
PAK1		PLXND1
PARD6G		PNPLA2
PAX6		PON3
PGD		POPDC2
PITX1		PPP1R12B
PLAC8		PPP1R14D
PLAC8		PRG2
PLXNB3		RAB17
PNRC1		RAPGEF3
PPIF		RASGRF1
PRKCI		RBPMS
PROM2		REN
PSMB7		RGL3
PTHLH		RGN
PTPRZ1		RORC
PVRL1		RP1
RAB3C		RPS6KA2
RAE1		SAMD10
RAPGEFL1		SCNN1G
RDH10		SELENBP1
RIPK4		SEPW1
RNF168		SERPINA1
S100A11		SERPINA1
S100A2		SERPINH1
SBSN		SH3KBP1
SERPINA11		SH3TC1
SERPINB3		SHANK2
SERPINB4		SHROOM4
SERPINB5		SORBS2
SESN3		SP110
SFN		SPAG4
SFN		SPNS2
SH2D5		ST3GAL5
SH3GL3		SUSD2
SHMT2		SYTL3
SLC16A1		TENC1
SLC25A25		TMED3
SLC2A1		TMEM125
SLC4A11		TMEM30A
SLC6A4		TMEM53
SLC9A3R1		TNFRSF21
SLCO1B3		TNFSF13
SNORA13		TNFSF13
SOX2		TNNC2
SPACA4		TREM1
SPERT		TREM1
SPRR1B		TXNRD2
SPRR2A		UBE1L
STAP2		UNC13D
SULF2		UNC93B1
SUSD4		VPS11
SUSD4		WDR6
TCBA1		ZBTB20
TDRD5		ZNF491
TFAP2C		ZNF671
TMEM117
TMEM154
TMEM155
TMEM158
TMEM79
TMPRSS11D
TMPRSS4
TNNT2
TNNT3
TP63
TPD52
TPD52L1
TTC22
UGT1A9
VIPR2
WNK2
ZBTB33
ZMYND19
