# Supplementary material for: Drug repositioning in non-small cell lung cancer (NSCLC) using gene co-expression and drug–gene interaction networks analysis
Source: Sci Rep. 2022 Jun 8;12:9417. doi: 10.1038/s41598-022-13719-8 (PMC9177601; doi:10.1038/s41598-022-13719-8)
Supplement: Supplementary file 2 — Supplementary Information 2. [file 41598_2022_13719_MOESM2_ESM.xlsx]

## Sheet: Purple_ BP
significant biological processes for module Purple
Category	Term	Count	%	PValue	Genes	List Total	Pop Hits	Pop Total	Fold Enrichment	Bonferroni	Benjamini	FDR
GOTERM_BP_5	GO:0045332~phospholipid translocation	4	2.64901	0.0007040.000704	ATP8A2, TMEM30A, ATP10B, KCNN4	131	22	16130	22.3872	0.691638	0.53166	0.53166
GOTERM_BP_5	GO:0034204~lipid translocation	4	2.64901	0.000805	ATP8A2, TMEM30A, ATP10B, KCNN4	131	23	16130	21.4139	0.739482	0.53166	0.53166
GOTERM_BP_5	GO:0060487~lung epithelial cell differentiation	4	2.64901	0.00116132	NUMA1, NKX2-1, NUMB, KLF2	131	26	16130	18.943	0.856373	0.53166	0.53166
GOTERM_BP_5	GO:0060479~lung cell differentiation	4	2.64901	0.00129883	NUMA1, NKX2-1, NUMB, KLF2	131	27	16130	18.2414	0.885875	0.53166	0.53166
GOTERM_BP_5	GO:0051604~protein maturation	9	5.96026	0.0015918	CPM, F10, RPS6KA2, APOH, HPN, SERPINH1, CTSH, REN, DISP1	131	271	16130	4.08918	0.930081	0.53166	0.53166
GOTERM_BP_5	GO:0097035~regulation of membrane lipid distribution	4	2.64901	0.00351202	ATP8A2, TMEM30A, ATP10B, KCNN4	131	38	16130	12.961	0.997192	0.92463	0.92463
GOTERM_BP_5	GO:0060428~lung epithelium development	4	2.64901	0.00436073	NUMA1, NKX2-1, NUMB, KLF2	131	41	16130	12.0127	0.999323	0.92463	0.92463
GOTERM_BP_5	GO:0032940~secretion by cell	17	11.2583	0.00476826	IL4R, SERPINA1, BTN3A1, CACNA1C, TREM1, SYTL3, UNC13D, PDIA4, DISP1, GLS, APOH, VPS11, KCNN4, TNFRSF21, RAPGEF3, CAMP, FOXA2	131	966	16130	2.16688	0.999658	0.92463	0.92463
GOTERM_BP_5	GO:0060541~respiratory system development	7	4.63576	0.00605784	NUMA1, NKX2-1, NUMB, CTSH, KLF2, FSTL3, DISP1	131	203	16130	4.24585	0.999961	0.92463	0.92463
GOTERM_BP_5	GO:0010769~regulation of cell morphogenesis involved in differentiation	9	5.96026	0.00620029	DNM3, PLXND1, LIMK1, HPN, PLXNA2, KIF13B, NKX2-1, UNC13D, FOXA2	131	339	16130	3.26893	0.999969	0.92463	0.92463
GOTERM_BP_5	GO:0022604~regulation of cell morphogenesis	12	7.94702	0.00623278	DNM3, PLXND1, SH3KBP1, IFT140, DLC1, LIMK1, HPN, PLXNA2, KIF13B, NKX2-1, UNC13D, FOXA2	131	568	16130	2.60133	0.999971	0.92463	0.92463
GOTERM_BP_5	GO:0015031~protein transport	26	17.2185	0.00688145	UNC93B1, CACNA1C, TREM1, SELENBP1, KIF13B, VPS11, ARIH2, TMED3, KCNN4, ADAMTS9, CAMP, PLK3, TMEM30A, IL4R, RBPMS, BTN3A1, IFT140, C8ORF4, SYTL3, PDIA4, DISP1, MLPH, RAB17, TNFRSF21, RAPGEF3, FOXA2	131	1860	16130	1.72117	0.99999	0.92463	0.92463
GOTERM_BP_5	GO:0051223~regulation of protein transport	14	9.27152	0.00719772	PLK3, TMEM30A, IL4R, RBPMS, C8ORF4, CACNA1C, DISP1, VPS11, ARIH2, KCNN4, TNFRSF21, RAPGEF3, CAMP, FOXA2	131	746	16130	2.31075	0.999994	0.92463	0.92463
GOTERM_BP_5	GO:0032388~positive regulation of intracellular transport	8	5.29801	0.00881273	PLK3, TMEM30A, IL4R, RBPMS, ARIH2, C8ORF4, VPS11, RAPGEF3	131	288	16130	3.42027	1	1	1
GOTERM_BP_5	GO:0051222~positive regulation of protein transport	10	6.62252	0.0121961	PLK3, TMEM30A, IL4R, RBPMS, ARIH2, C8ORF4, VPS11, KCNN4, CAMP, RAPGEF3	131	460	16130	2.67673	1	1	1
GOTERM_BP_5	GO:0048468~cell development	26	17.2185	0.0136314	ATP8A2, PLXND1, RASGRF1, HPN, RPS6KA2, KIF13B, SERPINH1, NKX2-1, PLXNA2, ARIH2, TMEM30A, IFT140, LIMK1, NR2F1, SORBS2, UNC13D, KLF2, DNM3, RP1, NUMB, REN, RAB17, FOLR1, TNFRSF21, RAPGEF3, FOXA2	131	1968	16130	1.62671	1	1	1
GOTERM_BP_5	GO:0015914~phospholipid transport	4	2.64901	0.0136911	ATP8A2, TMEM30A, ATP10B, KCNN4	131	62	16130	7.94386	1	1	1
GOTERM_BP_5	GO:0009306~protein secretion	10	6.62252	0.0136951	IL4R, BTN3A1, CACNA1C, KCNN4, TREM1, CAMP, TNFRSF21, RAPGEF3, PDIA4, FOXA2	131	469	16130	2.62537	1	1	1
GOTERM_BP_5	GO:0030324~lung development	6	3.97351	0.0140074	NUMA1, NKX2-1, NUMB, CTSH, KLF2, FSTL3	131	176	16130	4.19761	1	1	1
GOTERM_BP_5	GO:0070201~regulation of establishment of protein localization	14	9.27152	0.0150364	PLK3, TMEM30A, IL4R, RBPMS, C8ORF4, CACNA1C, DISP1, VPS11, ARIH2, KCNN4, TNFRSF21, RAPGEF3, CAMP, FOXA2	131	820	16130	2.10222	1	1	1
GOTERM_BP_5	GO:0006639~acylglycerol metabolic process	5	3.31126	0.015266	FABP3, APOH, RGN, MGLL, PNPLA2	131	118	16130	5.21736	1	1	1
GOTERM_BP_5	GO:0046903~secretion	17	11.2583	0.0152675	IL4R, SERPINA1, BTN3A1, CACNA1C, TREM1, SYTL3, UNC13D, PDIA4, DISP1, GLS, APOH, VPS11, KCNN4, TNFRSF21, RAPGEF3, CAMP, FOXA2	131	1098	16130	1.90638	1	1	1
GOTERM_BP_5	GO:0030323~respiratory tube development	6	3.97351	0.0153026	NUMA1, NKX2-1, NUMB, CTSH, KLF2, FSTL3	131	180	16130	4.10433	1	1	1
GOTERM_BP_5	GO:0006638~neutral lipid metabolic process	5	3.31126	0.0157009	FABP3, APOH, RGN, MGLL, PNPLA2	131	119	16130	5.17352	1	1	1
GOTERM_BP_5	GO:0010719~negative regulation of epithelial to mesenchymal transition	3	1.98675	0.0171311	HPN, NKX2-1, FOXA2	131	25	16130	14.7756	1	1	1
GOTERM_BP_5	GO:0090316~positive regulation of intracellular protein transport	7	4.63576	0.0175804	PLK3, TMEM30A, RBPMS, ARIH2, C8ORF4, VPS11, RAPGEF3	131	256	16130	3.36683	1	1	1
GOTERM_BP_5	GO:0051492~regulation of stress fiber assembly	4	2.64901	0.0182137	FHOD1, DLC1, LIMK1, RAPGEF3	131	69	16130	7.13796	1	1	1
GOTERM_BP_5	GO:0051181~cofactor transport	3	1.98675	0.018462	FLVCR2, FOLR3, FOLR1	131	26	16130	14.2073	1	1	1
GOTERM_BP_5	GO:0010975~regulation of neuron projection development	9	5.96026	0.0187198	DNM3, ATP8A2, TMEM30A, PLXND1, LIMK1, NR2F1, PLXNA2, KIF13B, RAB17	131	413	16130	2.68322	1	1	1
GOTERM_BP_5	GO:0030038~contractile actin filament bundle assembly	4	2.64901	0.0196405	FHOD1, DLC1, LIMK1, RAPGEF3	131	71	16130	6.93689	1	1	1
GOTERM_BP_5	GO:0000902~cell morphogenesis	18	11.9205	0.0214916	ATP8A2, PLXND1, IFT140, SH3KBP1, LIMK1, HPN, SHROOM4, UNC13D, KLF2, DNM3, RP1, DLC1, KIF13B, NKX2-1, NUMB, PLXNA2, RAB17, FOXA2	131	1240	16130	1.78737	1	1	1
GOTERM_BP_5	GO:0070741~response to interleukin-6	3	1.98675	0.0227048	IL6R, CAMP, FOXA2	131	29	16130	12.7376	1	1	1
GOTERM_BP_5	GO:0048666~neuron development	15	9.93377	0.0235509	TMEM30A, ATP8A2, PLXND1, IFT140, RASGRF1, LIMK1, NR2F1, DNM3, RP1, KIF13B, NKX2-1, NUMB, PLXNA2, RAB17, FOLR1	131	965	16130	1.91393	1	1	1
GOTERM_BP_5	GO:1904951~positive regulation of establishment of protein localization	10	6.62252	0.0240931	PLK3, TMEM30A, IL4R, RBPMS, ARIH2, C8ORF4, VPS11, KCNN4, CAMP, RAPGEF3	131	517	16130	2.38162	1	1	1
GOTERM_BP_5	GO:0045862~positive regulation of proteolysis	8	5.29801	0.0259601	PLK3, DLC1, HPN, COL4A3, RGN, ARIH2, CTSH, FGFR4	131	358	16130	2.7515	1	1	1
GOTERM_BP_5	GO:0032231~regulation of actin filament bundle assembly	4	2.64901	0.0268053	FHOD1, DLC1, LIMK1, RAPGEF3	131	80	16130	6.15649	1	1	1
GOTERM_BP_5	GO:0072001~renal system development	7	4.63576	0.0271368	IFT140, COL4A3, RGN, CTSH, GCNT3, REN, FSTL3	131	283	16130	3.04561	1	1	1
GOTERM_BP_5	GO:0030162~regulation of proteolysis	12	7.94702	0.0279266	PLK3, SERPINA1, RPS6KA2, DLC1, HPN, COL4A3, RGN, SERPINH1, ARIH2, CTSH, FGFR4, CST5	131	708	16130	2.08695	1	1	1
GOTERM_BP_5	GO:0015748~organophosphate ester transport	4	2.64901	0.029464	ATP8A2, TMEM30A, ATP10B, KCNN4	131	83	16130	5.93396	1	1	1
GOTERM_BP_5	GO:0031175~neuron projection development	13	8.60927	0.0322396	TMEM30A, ATP8A2, PLXND1, RASGRF1, LIMK1, NR2F1, DNM3, KIF13B, NKX2-1, NUMB, PLXNA2, RAB17, FOLR1	131	817	16130	1.95923	1	1	1
GOTERM_BP_5	GO:0003009~skeletal muscle contraction	3	1.98675	0.032251	ATP8A2, MB, TNNC2	131	35	16130	10.554	1	1	1
GOTERM_BP_5	GO:0045765~regulation of angiogenesis	6	3.97351	0.0339134	PLXND1, APOH, COL4A3, CTSH, CAMP, RAPGEF3	131	222	16130	3.32783	1	1	1
GOTERM_BP_5	GO:0051050~positive regulation of transport	14	9.27152	0.0344493	PLK3, TMEM30A, IL4R, ATP8A2, RBPMS, C8ORF4, HTR3A, UNC13D, VPS11, RGN, ARIH2, KCNN4, RAPGEF3, CAMP	131	920	16130	1.87371	1	1	1
GOTERM_BP_5	GO:0048513~animal organ development	35	23.1788	0.0360079	ATP8A2, PLXND1, NUMA1, HPN, RORC, CRIP2, CACNA1C, CD1D, MSLN, FSTL3, EFEMP1, MB, RPS6KA2, SERPINH1, NKX2-1, PLXNA2, ARIH2, GCNT3, CTSH, IL6R, IL4R, IFT140, SPNS2, SORBS2, SHROOM4, KLF2, DISP1, RP1, DLC1, COL4A3, NUMB, RGN, REN, FOLR1, FOXA2	131	3129	16130	1.37729	1	1	1
GOTERM_BP_5	GO:0032386~regulation of intracellular transport	9	5.96026	0.0372779	PLK3, TMEM30A, IL4R, RBPMS, ARIH2, C8ORF4, VPS11, RAPGEF3, UNC13D	131	472	16130	2.34781	1	1	1
GOTERM_BP_5	GO:0046461~neutral lipid catabolic process	3	1.98675	0.0393396	FABP3, MGLL, PNPLA2	131	39	16130	9.47152	1	1	1
GOTERM_BP_5	GO:0050708~regulation of protein secretion	8	5.29801	0.0394947	IL4R, CACNA1C, KCNN4, CAMP, TNFRSF21, RAPGEF3, DISP1, FOXA2	131	392	16130	2.51285	1	1	1
GOTERM_BP_5	GO:0006869~lipid transport	7	4.63576	0.0406919	FABP3, ATP8A2, TMEM30A, APOH, SPNS2, ATP10B, KCNN4	131	312	16130	2.76253	1	1	1
GOTERM_BP_5	GO:0006941~striated muscle contraction	5	3.31126	0.0413246	ATP8A2, MB, TNNC2, ATP1A2, CACNA1C	131	161	16130	3.82391	1	1	1
GOTERM_BP_5	GO:0016485~protein processing	6	3.97351	0.0423079	CPM, F10, APOH, HPN, CTSH, REN	131	236	16130	3.13042	1	1	1
GOTERM_BP_5	GO:0050663~cytokine secretion	5	3.31126	0.044542	IL4R, BTN3A1, TREM1, CAMP, TNFRSF21	131	165	16130	3.73121	1	1	1
GOTERM_BP_5	GO:0051496~positive regulation of stress fiber assembly	3	1.98675	0.0450059	FHOD1, LIMK1, RAPGEF3	131	42	16130	8.79498	1	1	1
GOTERM_BP_5	GO:0001655~urogenital system development	7	4.63576	0.0450703	IFT140, COL4A3, RGN, CTSH, GCNT3, REN, FSTL3	131	320	16130	2.69346	1	1	1
GOTERM_BP_5	GO:1901342~regulation of vasculature development	6	3.97351	0.0483124	PLXND1, APOH, COL4A3, CTSH, CAMP, RAPGEF3	131	245	16130	3.01542	1	1	1
GOTERM_BP_5	GO:0050767~regulation of neurogenesis	11	7.28477	0.0490058	DNM3, ATP8A2, TMEM30A, PLXND1, LIMK1, NR2F1, PLXNA2, KIF13B, NUMB, RAB17, TNFRSF21	131	682	16130	1.98596	1	1	1

## Sheet: Purple_pathways
significant biological patways for module Purple
Pathway	PValue	Genes	List Total	Pop Hits	Pop Total	Fold Enrichment	Bonferroni	Benjamini	FDR
Regulation of insulin secretion	0.0294282	CACNA1C, RAPGEF3, GNAI2	75	33	9075	11	0.984266	1	1

## Sheet: Magenta-BP
significant biological processes for module Magenta
Category	Term	Count	%	PValue	Genes	List Total	Pop Hits	Pop Total	Fold Enrichment	Bonferroni	Benjamini	FDR
GOTERM_BP_5	GO:0043588~skin development	16	9.7561	1.01534e-09	FLG, FOXE1, JUP, ITGB4, ALOX12B, PAX6, OVOL1, GAL, LHX2, KRT16, TMEM79, SFN, IRF6, SPRR2A, SPRR1B, TP63	134	236	16130	8.16089	1.6418e-06	1.6418e-06	1.63672e-06
GOTERM_BP_5	GO:0061436~establishment of skin barrier	6	3.65854	2.77822e-07	FLG, KRT16, TMEM79, ALOX12B, SFN, TP63	134	18	16130	40.1244	0.000449138	0.000224619	0.000223925
GOTERM_BP_5	GO:0033561~regulation of water loss via skin	6	3.65854	4.96109e-07	FLG, KRT16, TMEM79, ALOX12B, SFN, TP63	134	20	16130	36.1119	0.000801887	0.000267403	0.000266576
GOTERM_BP_5	GO:0048513~animal organ development	49	29.878	4.64076e-06	CNTNAP2, CSF3, FOXE1, ITGB4, SLC6A4, SOX2, GHR, GYS1, PITX1, TP63, SERPINB3, TPD52, PRKCI, PAX6, OVOL1, SERPINB5, ITPKB, GAL, TNNT2, TMEM79, LY6D, IRF6, HBEGF, FLG, DLX5, ALOX12B, PTHLH, SLC9A3R1, PSMB7, PTPRZ1, RDH10, SFN, GAS2L1, SPRR2A, SLC25A25, TFAP2C, JUP, SULF2, GJB2, KRT19, DLG1, LHX2, KRT16, ETNK2, GJB6, GJB5, DHCR7, SPRR1B, CDK5R1	134	3129	16130	1.88504	0.00747604	0.00187603	0.00187023
GOTERM_BP_5	GO:0030216~keratinocyte differentiation	9	5.4878	6.2952e-06	FLG, KRT16, TMEM79, PAX6, SFN, IRF6, SPRR2A, TP63, SPRR1B	134	119	16130	9.10385	0.0101277	0.00203587	0.00202957
GOTERM_BP_5	GO:0009913~epidermal cell differentiation	10	6.09756	1.66918e-05	FLG, SLC9A3R1, KRT16, TMEM79, PAX6, SFN, IRF6, SPRR2A, TP63, SPRR1B	134	178	16130	6.76254	0.0266299	0.00449844	0.00448453
GOTERM_BP_5	GO:0050891~multicellular organismal water homeostasis	6	3.65854	0.00013419	FLG, KRT16, TMEM79, ALOX12B, SFN, TP63	134	60	16130	12.0373	0.19507	0.0309979	0.0309021
GOTERM_BP_5	GO:0030104~water homeostasis	6	3.65854	0.00029757	FLG, KRT16, TMEM79, ALOX12B, SFN, TP63	134	71	16130	10.1724	0.381985	0.0601463	0.0599603
GOTERM_BP_5	GO:0002009~morphogenesis of an epithelium	14	8.53659	0.000373549	FOXE1, RIPK4, SERPINB5, SLC9A3R1, PSMB7, PAK1, DLG1, LHX2, KRT16, RDH10, TMEM79, TP63, KRT6A, HBEGF	134	521	16130	3.23459	0.453456	0.0671143	0.0669067
GOTERM_BP_5	GO:0030855~epithelial cell differentiation	14	8.53659	0.000772217	FLG, GSTM3, KRT4, DLX5, PAX6, SLC9A3R1, KRT16, KRT14, TMEM79, SFN, IRF6, SPRR2A, SPRR1B, TP63	134	563	16130	2.99329	0.713254	0.124868	0.124481
GOTERM_BP_5	GO:0048598~embryonic morphogenesis	14	8.53659	0.000879063	FOXE1, ITGB4, DLX5, PAX6, SOX2, SLC9A3R1, DLG1, LHX2, RDH10, COL7A1, GJB6, GJB5, PITX1, TP63	134	571	16130	2.95136	0.758786	0.129222	0.128823
GOTERM_BP_5	GO:1903829~positive regulation of cellular protein localization	10	6.09756	0.00315999	PSMB7, CSF3, PRKCI, DLG1, JUP, GLS2, SFN, TP63, CDK5R1, SULF2	134	363	16130	3.31606	0.994011	0.404536	0.403286
GOTERM_BP_5	GO:0035088~establishment or maintenance of apical/basal cell polarity	4	2.43902	0.0037446	SLC9A3R1, PRKCI, DLG1, LHX2	134	38	16130	12.6709	0.99768	0.404536	0.403286
GOTERM_BP_5	GO:0001942~hair follicle development	5	3.04878	0.00411839	GAL, FOXE1, LHX2, TMEM79, TP63	134	79	16130	7.61855	0.998736	0.404536	0.403286
GOTERM_BP_5	GO:0022405~hair cycle process	5	3.04878	0.00411839	GAL, FOXE1, LHX2, TMEM79, TP63	134	79	16130	7.61855	0.998736	0.404536	0.403286
GOTERM_BP_5	GO:0021536~diencephalon development	5	3.04878	0.00430789	SOX2, CNTNAP2, PAX6, PITX1, SLC6A4	134	80	16130	7.52332	0.999071	0.404536	0.403286
GOTERM_BP_5	GO:0032412~regulation of ion transmembrane transporter activity	7	4.26829	0.00432809	KCNG1, SLC9A3R1, DLG1, GAL, WNK2, PPIF, KCNRG	134	185	16130	4.55466	0.999101	0.404536	0.403286
GOTERM_BP_5	GO:0098773~skin epidermis development	5	3.04878	0.00450319	GAL, FOXE1, LHX2, TMEM79, TP63	134	81	16130	7.43044	0.999323	0.404536	0.403286
GOTERM_BP_5	GO:0022898~regulation of transmembrane transporter activity	7	4.26829	0.00492394	KCNG1, SLC9A3R1, DLG1, GAL, WNK2, PPIF, KCNRG	134	190	16130	4.4348	0.999658	0.419053	0.417757
GOTERM_BP_5	GO:0007043~cell-cell junction assembly	5	3.04878	0.00556949	PRKCI, GJB2, DLG1, JUP, PARD6G	134	86	16130	6.99844	0.99988	0.443894	0.442522
GOTERM_BP_5	GO:0055085~transmembrane transport	21	12.8049	0.00584435	KCNG1, KCNK7, ABCC1, SLC16A1, ABCC5, CACNA1B, SLC2A1, SLC4A11, KCNRG, ABCA13, SLC6A4, SLC9A3R1, DLG1, GJB2, GAL, WNK2, CLCA2, PPIF, KCNK1, GPR155, SLC25A25	134	1322	16130	1.91213	0.999923	0.443894	0.442522
GOTERM_BP_5	GO:0048640~negative regulation of developmental growth	5	3.04878	0.00603938	PLAC8, GAL, BCL11A, CDK5R1, SLC6A4	134	88	16130	6.83938	0.999944	0.443894	0.442522
GOTERM_BP_5	GO:0032409~regulation of transporter activity	7	4.26829	0.00691266	KCNG1, SLC9A3R1, DLG1, GAL, WNK2, PPIF, KCNRG	134	204	16130	4.13045	0.999987	0.48599	0.484487
GOTERM_BP_5	GO:0019752~carboxylic acid metabolic process	15	9.14634	0.00822596	ABCC1, SLC16A1, ELOVL4, SHMT2, GLS2, GOT2, SLC2A1, ALOX12B, ADH7, PGD, GHR, GCSH, RDH10, SLCO1B3, UGT1A9	134	826	16130	2.18595	0.999998	0.537978	0.536315
GOTERM_BP_5	GO:1904062~regulation of cation transmembrane transport	7	4.26829	0.00846512	KCNG1, SLC9A3R1, DLG1, GAL, WNK2, PPIF, KCNRG	134	213	16130	3.95592	0.999999	0.537978	0.536315
GOTERM_BP_5	GO:0043436~oxoacid metabolic process	15	9.14634	0.00865023	ABCC1, SLC16A1, ELOVL4, SHMT2, GLS2, GOT2, SLC2A1, ALOX12B, ADH7, PGD, GHR, GCSH, RDH10, SLCO1B3, UGT1A9	134	831	16130	2.1728	0.999999	0.537978	0.536315
GOTERM_BP_5	GO:0048468~cell development	27	16.4634	0.00978355	CNTNAP2, DLX5, KLK8, PTHLH, SLC6A4, SOX2, SLC9A3R1, PAK1, PTPRZ1, RDH10, SFN, TP63, SERPINB3, GSTM3, PRKCI, BCL11A, PAX6, TDRD5, SULF2, KRT19, GAL, CABYR, LHX2, TMEM79, PLXNB3, IRF6, CDK5R1	134	1968	16130	1.65146	1	0.585926	0.584114
GOTERM_BP_5	GO:0034220~ion transmembrane transport	16	9.7561	0.0130502	KCNG1, KCNK7, ABCC1, SLC16A1, ABCC5, CACNA1B, SLC4A11, KCNRG, SLC9A3R1, DLG1, GAL, WNK2, CLCA2, PPIF, KCNK1, SLC25A25	134	963	16130	1.99997	1	0.753646	0.751316
GOTERM_BP_5	GO:0010605~negative regulation of macromolecule metabolic process	30	18.2927	0.0135937	SERPINA11, NFIX, FOXE1, SOX2, SLC9A3R1, PSMB7, FXR2, ASZ1, SUSD4, SFN, GAS2L1, RAE1, PITX1, S100A11, TP63, SERPINB3, SERPINB4, TFAP2C, BCL11A, KCTD1, PAX6, ZBTB33, OVOL1, SERPINB5, RNF168, DLG1, COL7A1, WNK2, CDK5R1, HBEGF	134	2326	16130	1.55253	1	0.757968	0.755625
GOTERM_BP_5	GO:0006820~anion transport	10	6.09756	0.0155041	SLC9A3R1, ABCC1, SLC16A1, GLS2, ABCC5, GOT2, SLCO1B3, SLC2A1, CLCA2, SLC4A11	134	468	16130	2.57208	1	0.793619	0.791165
GOTERM_BP_5	GO:0045786~negative regulation of cell cycle	10	6.09756	0.0158978	SOX2, SLC9A3R1, DLG1, C10ORF99, SFN, IRF6, OVOL1, GAS2L1, TP63, CDK5R1	134	470	16130	2.56113	1	0.793619	0.791165
GOTERM_BP_5	GO:0034765~regulation of ion transmembrane transport	9	5.4878	0.0160018	KCNG1, SLC9A3R1, KCNK7, DLG1, GAL, WNK2, CACNA1B, PPIF, KCNRG	134	392	16130	2.76367	1	0.793619	0.791165
GOTERM_BP_5	GO:0050680~negative regulation of epithelial cell proliferation	5	3.04878	0.0164674	SOX2, DLG1, KRT4, PAX6, SFN	134	118	16130	5.10056	1	0.793619	0.791165
GOTERM_BP_5	GO:0009887~organ morphogenesis	16	9.7561	0.0166871	PRKCI, FOXE1, ITGB4, DLX5, PAX6, SERPINB5, SLC6A4, SULF2, GHR, SLC9A3R1, PSMB7, DLG1, RDH10, TNNT2, GJB6, TP63	134	992	16130	1.9415	1	0.793619	0.791165
GOTERM_BP_5	GO:1903827~regulation of cellular protein localization	11	6.70732	0.0179693	SLC9A3R1, PSMB7, CSF3, PRKCI, DLG1, JUP, GLS2, SFN, TP63, CDK5R1, SULF2	134	562	16130	2.35606	1	0.812328	0.809816
GOTERM_BP_5	GO:0051346~negative regulation of hydrolase activity	9	5.4878	0.0180852	SERPINA11, SERPINB3, SERPINB4, TNNT2, COL7A1, PLXNB3, PPIF, SFN, SERPINB5	134	401	16130	2.70164	1	0.812328	0.809816
GOTERM_BP_5	GO:0034762~regulation of transmembrane transport	9	5.4878	0.0193236	KCNG1, SLC9A3R1, KCNK7, DLG1, GAL, WNK2, CACNA1B, PPIF, KCNRG	134	406	16130	2.66837	1	0.81643	0.813906
GOTERM_BP_5	GO:0090316~positive regulation of intracellular protein transport	7	4.26829	0.0194458	PSMB7, CSF3, JUP, GLS2, SFN, CDK5R1, SULF2	134	256	16130	3.29145	1	0.81643	0.813906
GOTERM_BP_5	GO:0015711~organic anion transport	8	4.87805	0.0199038	SLC9A3R1, SLC16A1, GLS2, ABCC5, GOT2, SLCO1B3, SLC2A1, SLC4A11	134	331	16130	2.90932	1	0.81643	0.813906
GOTERM_BP_5	GO:0051896~regulation of protein kinase B signaling	5	3.04878	0.0204334	SLC9A3R1, CSF3, DLG1, SESN3, HBEGF	134	126	16130	4.77671	1	0.81643	0.813906
GOTERM_BP_5	GO:0031069~hair follicle morphogenesis	3	1.82927	0.0207011	FOXE1, TMEM79, TP63	134	27	16130	13.3748	1	0.81643	0.813906
GOTERM_BP_5	GO:0045665~negative regulation of neuron differentiation	6	3.65854	0.0218949	SOX2, BCL11A, PAX6, KLK8, CDK5R1, SLC6A4	134	193	16130	3.74217	1	0.828009	0.825449
GOTERM_BP_5	GO:0048568~embryonic organ development	9	5.4878	0.0222602	SLC9A3R1, KRT19, DLG1, FOXE1, DLX5, RDH10, GJB6, GJB5, PAX6	134	417	16130	2.59798	1	0.828009	0.825449
GOTERM_BP_5	GO:0048608~reproductive structure development	9	5.4878	0.0225419	GJB2, KRT19, DLG1, TFAP2C, ETNK2, RDH10, GJB5, TP63, SERPINB5	134	418	16130	2.59177	1	0.828009	0.825449
GOTERM_BP_5	GO:0048732~gland development	9	5.4878	0.0234025	SOX2, SLC9A3R1, FOXE1, PAX6, IRF6, PITX1, TP63, SERPINB5, SULF2	134	421	16130	2.5733	1	0.828009	0.825449
GOTERM_BP_5	GO:0061458~reproductive system development	9	5.4878	0.0239889	GJB2, KRT19, DLG1, TFAP2C, ETNK2, RDH10, GJB5, TP63, SERPINB5	134	423	16130	2.56113	1	0.828009	0.825449
GOTERM_BP_5	GO:0010482~regulation of epidermal cell division	2	1.21951	0.0245346	SFN, TP63	134	3	16130	80.2488	1	0.828009	0.825449
GOTERM_BP_5	GO:0007423~sensory organ development	10	6.09756	0.0245791	SOX2, SLC9A3R1, PRKCI, DLG1, DLX5, LHX2, RDH10, GJB6, PAX6, SLC25A25	134	507	16130	2.37422	1	0.828009	0.825449
GOTERM_BP_5	GO:0048730~epidermis morphogenesis	3	1.82927	0.0252476	FOXE1, TMEM79, TP63	134	30	16130	12.0373	1	0.83317	0.830594
GOTERM_BP_5	GO:1904951~positive regulation of establishment of protein localization	10	6.09756	0.0274154	PSMB7, CSF3, PRKCI, DLG1, JUP, GLS2, SFN, TP63, CDK5R1, SULF2	134	517	16130	2.3283	1	0.886615	0.883874
GOTERM_BP_5	GO:0006811~ion transport	20	12.1951	0.0303946	KCNG1, KCNK7, ABCC1, SLC16A1, GLS2, ABCC5, GOT2, CACNA1B, SLC2A1, SLC4A11, KCNRG, SLC9A3R1, DLG1, GAL, WNK2, SLCO1B3, CLCA2, PPIF, KCNK1, SLC25A25	134	1458	16130	1.65121	1	0.912631	0.909809
GOTERM_BP_5	GO:0002064~epithelial cell development	6	3.65854	0.0306031	GSTM3, SLC9A3R1, TMEM79, PAX6, SFN, TP63	134	211	16130	3.42293	1	0.912631	0.909809
GOTERM_BP_5	GO:0098655~cation transmembrane transport	12	7.31707	0.0308915	KCNG1, SLC9A3R1, KCNK7, DLG1, GAL, WNK2, CACNA1B, PPIF, SLC4A11, KCNRG, KCNK1, SLC25A25	134	703	16130	2.05473	1	0.912631	0.909809
GOTERM_BP_5	GO:0061564~axon development	9	5.4878	0.0311364	PAK1, PTPRZ1, DLX5, BCL11A, LHX2, PLXNB3, PAX6, KLK8, CDK5R1	134	445	16130	2.43451	1	0.912631	0.909809
GOTERM_BP_5	GO:0048562~embryonic organ morphogenesis	7	4.26829	0.0312481	SLC9A3R1, DLG1, FOXE1, DLX5, RDH10, GJB6, PAX6	134	286	16130	2.9462	1	0.912631	0.909809
GOTERM_BP_5	GO:0032094~response to food	3	1.82927	0.0318744	GHR, SLC16A1, SLC25A25	134	34	16130	10.6212	1	0.912631	0.909809
GOTERM_BP_5	GO:0032388~positive regulation of intracellular transport	7	4.26829	0.0321707	PSMB7, CSF3, JUP, GLS2, SFN, CDK5R1, SULF2	134	288	16130	2.92574	1	0.912631	0.909809
GOTERM_BP_5	GO:0033157~regulation of intracellular protein transport	8	4.87805	0.0349791	SLC9A3R1, PSMB7, CSF3, JUP, GLS2, SFN, CDK5R1, SULF2	134	373	16130	2.58173	1	0.975192	0.972176
GOTERM_BP_5	GO:0098660~inorganic ion transmembrane transport	12	7.31707	0.0373637	KCNG1, SLC9A3R1, KCNK7, DLG1, GAL, WNK2, CLCA2, CACNA1B, SLC4A11, KCNRG, KCNK1, SLC25A25	134	725	16130	1.99238	1	1	0.997525
GOTERM_BP_5	GO:0048469~cell maturation	5	3.04878	0.0378946	CNTNAP2, CABYR, GAL, TMEM79, TDRD5	134	153	16130	3.93376	1	1	0.997525
GOTERM_BP_5	GO:0070201~regulation of establishment of protein localization	13	7.92683	0.0383817	CSF3, PRKCI, SLC16A1, JUP, GLS2, SLC2A1, SULF2, SLC9A3R1, PSMB7, DLG1, SFN, TP63, CDK5R1	134	820	16130	1.90835	1	1	0.997525
GOTERM_BP_5	GO:1903115~regulation of actin filament-based movement	3	1.82927	0.0409984	DLG1, JUP, TNNT2	134	39	16130	9.25947	1	1	0.997525
GOTERM_BP_5	GO:0010721~negative regulation of cell development	7	4.26829	0.0412784	SOX2, GAL, BCL11A, PAX6, KLK8, CDK5R1, SLC6A4	134	306	16130	2.75363	1	1	0.997525
GOTERM_BP_5	GO:0032386~regulation of intracellular transport	9	5.4878	0.0417589	SLC9A3R1, PSMB7, CSF3, JUP, GLS2, TNNT2, SFN, CDK5R1, SULF2	134	472	16130	2.29525	1	1	0.997525
GOTERM_BP_5	GO:0051259~protein oligomerization	9	5.4878	0.0421934	KCNG1, JUP, BCL11A, SHMT2, TNNT2, KCTD1, KCNRG, TP63, SLC6A4	134	473	16130	2.2904	1	1	0.997525
GOTERM_BP_5	GO:0008016~regulation of heart contraction	6	3.65854	0.0438601	DLG1, JUP, TNNT2, CACNA1B, KCNK1, HBEGF	134	233	16130	3.09974	1	1	0.997525
GOTERM_BP_5	GO:0052547~regulation of peptidase activity	8	4.87805	0.0458071	SOX2, SERPINA11, SERPINB3, SERPINB4, COL7A1, SFN, TP63, SERPINB5	134	396	16130	2.43178	1	1	0.997525
GOTERM_BP_5	GO:0045104~intermediate filament cytoskeleton organization	3	1.82927	0.046887	KRT16, KRT14, KRT6A	134	42	16130	8.59808	1	1	0.997525
GOTERM_BP_5	GO:0045861~negative regulation of proteolysis	7	4.26829	0.0475743	SERPINA11, SERPINB3, SERPINB4, COL7A1, SUSD4, SFN, SERPINB5	134	317	16130	2.65808	1	1	0.997525
GOTERM_BP_5	GO:0001655~urogenital system development	7	4.26829	0.0493894	DLG1, ITGB4, RDH10, OVOL1, TP63, SERPINB5, SULF2	134	320	16130	2.63316	1	1	0.997525
GOTERM_BP_5	GO:0060828~regulation of canonical Wnt signaling pathway	6	3.65854	0.0494177	SOX2, PSMB7, JUP, DLX5, KREMEN1, SULF2	134	241	16130	2.99684	1	1	0.997525
GOTERM_BP_5	GO:0070252~actin-mediated cell contraction	4	2.43902	0.0497456	DLG1, JUP, TNNT2, TNNT3	134	100	16130	4.81493	1	1	0.997525

## Sheet: Magenta_Pathways
significant biological patways for module Magenta
Pathway	PValue	Genes	List Total	Pop Hits	Pop Total	Fold Enrichment	Bonferroni	Benjamini	FDR
Gap junction assembly	0.00385783	GJB2, GJB4, GJB6, GJB5	77	38	9075	12.406	0.555903	0.578754	0.578754
TP53 Regulates Metabolic Genes	0.00551195	GPX2, SESN3, GLS2, SFN, TP63	77	85	9075	6.93277	0.686737	0.578754	0.578754
Tandem of pore domain in a weak inwardly rectifying K+ channels (TWIK)	0.0249169	KCNK7, KCNK1	77	3	9075	78.5714	0.995003	1	1
Tight junction interactions	0.0258801	PRKCI, CLDN20, PARD6G	77	30	9075	11.7857	0.995939	1	1
Synthesis of 12-eicosatetraenoic acid derivatives	0.0492209	GPX2, ALOX12B	77	6	9075	39.2857	0.999975	1	1
