# Supplementary material for: Drug repositioning in non-small cell lung cancer (NSCLC) using gene co-expression and drug–gene interaction networks analysis
Source: Sci Rep. 2022 Jun 8;12:9417. doi: 10.1038/s41598-022-13719-8 (PMC9177601; doi:10.1038/s41598-022-13719-8)
Supplement: Supplementary file 3 — Supplementary Information 3. [file 41598_2022_13719_MOESM3_ESM.xlsx]

## Sheet: TF-TG network
TF-TG regulatory relationships (TGs are member of magenta and purple modules)
TF	TG	Regulation type
APC	DLG1	Unknown
AR	MUC1	Repression
AR	PNRC1	Unknown
AR	SERPINB5	Repression
ATF2	ST3GAL5	Activation
ATM	SLC2A1	Repression
BRCA1	S100A2	Activation
BRCA1	TP63	Unknown
CEBPE	PRG2	Repression
CREB1	NR2F1	Repression
CREB1	RP1	Unknown
CREB3L4	DNAJC12	Unknown
CTCF	ETNK2	Unknown
CTCF	ETNK2	Unknown
CTCF	PAX6	Activation
CTCF	PAX6	Repression
CTCF	PAX6	Unknown
CTCF	SLC6A4	Unknown
DNMT3A	JUP	Unknown
E2F1	SERPINB5	Activation
EGR1	CDK5R1	Activation
EHF	SPRR1B	Activation
ELF3	KRT4	Repression
ELF3	SPRR1B	Activation
ELF3	SPRR2A	Activation
ELK1	PTPRZ1	Unknown
EP300	KRT16	Activation
EPAS1	PTPRZ1	Unknown
ESR1	KRT19	Activation
ESRRA	NR2F1	Repression
ESRRA	PNRC1	Unknown
ETS1	PTHLH	Activation
ETS1	PTHLH	Unknown
ETS1	TMEM158	Activation
FOXA1	KRT7	Activation
FOXA2	NKX2-1	Unknown
FOXA2	PAX6	Repression
FOXA2	SLCO1B3	Unknown
FOXM1	KRT15	Unknown
FOXO1	KLF2	Unknown
FOXP2	NKX2-1	Repression
FOXP2	CNTNAP2	Repression
FOXP2	CNTNAP2	Unknown
FOXQ1	BCL11A	Activation
GATA1	MUC1	Unknown
GATA1	NFE2	Unknown
GATA1	PRG2	Activation
GATA2	PRG2	Repression
GATA3	MUC1	Activation
GLI2	FOXA2	Unknown
GLI2	FOXE1	Unknown
GLI2	FOXE1	Unknown
HDAC1	CD1D	Repression
HDAC1	SERPINB5	Unknown
HDAC2	CD1D	Repression
HDAC2	TP63	Unknown
HDAC5	SLC2A1	Activation
HIF1A	MUC1	Unknown
HIF1A	HBEGF	Activation
HIF1A	SLC2A1	Activation
HIF1A	SLC2A1	Unknown
HLX	PAK1	Unknown
HNF1A	SLCO1B3	Unknown
HNF1A	UGT1A9	Activation
HNRNPD	KLF2	Unknown
HOPX	FLG	Activation
HOPX	FLG	Activation
HSF1	SESN3	Unknown
ID4	SOX2	Unknown
IKZF1	FGFR4	Activation
JUN	REN	Unknown
JUN	CDK5R1	Unknown
JUN	KRT16	Activation
JUN	SPRR1B	Activation
KDM2A	SOX2	Unknown
KLF4	KRT19	Activation
LEF1	CD1D	Repression
LEF1	CD1D	Unknown
MECP2	DLX5	Unknown
MYC	NFE2	Repression
MYCN	ABCC1	Activation
MYCN	ABCC1	Unknown
MYOD1	HBEGF	Activation
NAB1	MSLN	Unknown
NANOG	KLF2	Activation
NCOR1	G0S2	Repression
NFE2L2	KRT16	Activation
NFKB1	FBP1	Unknown
NFKB1	NFKBIZ	Unknown
NFKB1	COL7A1	Unknown
NFKB1	HBEGF	Activation
NFKB1	PTHLH	Activation
NFYA	FXR2	Activation
NFYA	FXR2	Activation
NFYB	FXR2	Activation
NFYB	FXR2	Activation
NFYC	FXR2	Activation
NFYC	FXR2	Activation
NKX2-1	LMO3	Unknown
NR0B1	CAMP	Repression
NR1H4	SLCO1B3	Unknown
NR3C1	PNRC1	Unknown
NR5A1	PNRC1	Unknown
NRF1	FXR2	Activation
NRF1	FXR2	Activation
OTX2	PAX6	Activation
PIAS1	MUC1	Repression
PIAS2	MUC1	Repression
PIAS3	MUC1	Repression
PIAS4	MUC1	Repression
POU1F1	REN	Unknown
POU1F1	GHR	Activation
POU2F3	SPRR2A	Unknown
POU3F2	NKX2-1	Unknown
POU5F1	DLX5	Repression
POU5F1	SOX2	Activation
PPARA	G0S2	Unknown
PPARA	IL6R	Repression
PPARA	UGT1A9	Activation
PPARG	REN	Repression
PPARG	REN	Unknown
PPARG	UGT1A9	Activation
RELA	FBP1	Unknown
RELA	NFKBIZ	Unknown
RELA	COL7A1	Unknown
RELA	HBEGF	Activation
RELA	PTHLH	Activation
REST	KCNN4	Repression
RFX1	MSLN	Unknown
SATB2	TP63	Repression
SIRT1	BCL11A	Repression
SIRT1	PAX6	Repression
SMAD2	NKX2-1	Unknown
SMAD3	FOXA2	Unknown
SMAD3	FSTL3	Unknown
SMAD3	COL7A1	Unknown
SMAD3	PTHLH	Activation
SMAD4	FSTL3	Unknown
SMAD4	COL7A1	Unknown
SMAD7	KRT14	Repression
SNAI1	HBEGF	Activation
SOX2	PAX6	Activation
SOX2	PAX6	Repression
SP1	CD1D	Activation
SP1	F10	Unknown
SP1	FBP1	Unknown
SP1	FOLR1	Unknown
SP1	NKX2-1	Unknown
SP1	RGN	Repression
SP1	ABCC1	Repression
SP1	COL7A1	Unknown
SP1	FXR2	Activation
SP1	FXR2	Activation
SP1	HBEGF	Activation
SP1	KRT14	Repression
SP1	KRT16	Activation
SP1	KRT19	Activation
SP1	PAX6	Unknown
SP1	PTHLH	Activation
SP1	SERPINB5	Activation
SP3	FBP1	Unknown
SP3	NKX2-1	Unknown
SP3	HBEGF	Activation
SPDEF	SERPINB5	Activation
SPI1	PRG2	Activation
STAT1	GLS	Unknown
STAT1	MUC1	Activation
STAT3	FGL1	Unknown
STAT3	MUC1	Activation
STAT3	S100A11	Activation
STAT3	TP63	Activation
TAL1	KRT7	Unknown
TCF4	CNTNAP2	Activation
TEAD1	MSLN	Activation
TFCP2	PAX6	Activation
TP53	CABLES1	Unknown
TP53	KLF2	Repression
TP53	PLK3	Unknown
TP53	SFN	Activation
TP53	SLC2A1	Repression
TP73	CABLES1	Unknown
TWIST1	DNM3	Activation
TWIST1	NR2F1	Activation
TWIST2	NR2F1	Activation
USF1	FBP1	Unknown
USF1	FOXA2	Activation
USF1	SLC16A1	Unknown
USF2	FBP1	Unknown
VDR	CAMP	Unknown
VDR	CST5	Activation
VDR	TNFRSF21	Activation
WT1	CAMP	Repression
WT1	HBEGF	Activation
WT1	HBEGF	Unknown
YBX1	SLC6A4	Unknown
ZEB1	COL4A3	Unknown
ZEB1	MUC1	Repression
ZEB1	ITGB4	Unknown
ZEB1	SPRR1B	Activation
ZNF24	MSLN	Unknown
