# Supplementary material for: Drug repositioning in non-small cell lung cancer (NSCLC) using gene co-expression and drug–gene interaction networks analysis
Source: Sci Rep. 2022 Jun 8;12:9417. doi: 10.1038/s41598-022-13719-8 (PMC9177601; doi:10.1038/s41598-022-13719-8)
Supplement: Supplementary file 4 — Supplementary Information 4. [file 41598_2022_13719_MOESM4_ESM.xlsx]

## Sheet: Drug-TG
Drug-gene interations
Drug	Gene	interaction_types	sources	pmids
ABACAVIR	ABCC1		DTC	17172311
ACETAMINOPHEN	UGT1A9		PharmGKB	23279026|26049587|16696573|11714888
ACETYLCYSTEINE	CXCR2		NCI	10716998
ACETYLDIGITOXIN	ATP1A2	inhibitor	ChemblInteractions
ACRIFLAVINE	RAPGEF3		DTC
ALCOHOL	CACNA1C		PharmGKB	31634677|12970385
ALCOHOL	SLC6A4		PharmGKB	31595439
ALISKIREN	REN	inhibitor	TdgClinicalTrial|TEND|GuideToPharmacology|TTD	11799102|16965731|16467656|21687346|11752352|12927775|16508564
ALISKIREN FUMARATE	REN	inhibitor	ChemblInteractions
ALLOPURINOL	UGT1A9		PharmGKB	27798726
ALOSETRON	HTR3A	antagonist	TdgClinicalTrial|TEND|TTD	20136586|11060667|18555935|10429744|17138606|10848662|11752352|14596662|15061683|10354345|10776833
ALOSETRON HYDROCHLORIDE	HTR3A	antagonist	ChemblInteractions
AMILORIDE	SCNN1G	blocker|inhibitor	TdgClinicalTrial|TEND|PharmGKB	23788015|15547682|12503866|11344206|12396248|11463765
AMILORIDE HYDROCHLORIDE	SCNN1G	blocker	ChemblInteractions
AMITRIPTYLINE	SLC6A4	inhibitor	TdgClinicalTrial|TEND|GuideToPharmacology	16079297|17689532|14744476|15877309|9537821|16032412|8736630|16140280
AMLODIPINE	CACNA1C	inhibitor	TdgClinicalTrial	27556947|11752352|16322774
AMLODIPINE	CACNA1B	inhibitor	TEND	11426839|10525060|10374627|20097194|9249249|19634509|28611661
AMLODIPINE BESYLATE	CACNA1C	blocker	ChemblInteractions
AMLODIPINE MALEATE	CACNA1C	blocker	ChemblInteractions
AMOXAPINE	SLC6A4	inhibitor	TdgClinicalTrial|TEND|GuideToPharmacology	9537821|7984281
AMPICILLIN	GLS		DTC
AMPICILLIN SODIUM	GLS		DTC
APIXABAN	F10	inhibitor	TdgClinicalTrial|ChemblInteractions|GuideToPharmacology|TTD	17371192|18393142
ATENOLOL	CACNA1C		PharmGKB	20031608
ATENOLOL	PLEKHH2		PharmGKB	27670767
ATOMOXETINE	SLC6A4	binder|inhibitor	GuideToPharmacology	23933039|9537821|26859445
ATORVASTATIN	SLCO1B3		PharmGKB
AZACITIDINE	RORC		DTC
AZITHROMYCIN	ABCC1		NCI	12697643
BAZEDOXIFENE	IL6R		DTC	24456369
BENTIROMIDE	HPN	ligand	TdgClinicalTrial|TEND	3258344|6371722|10592235|12641496
BENZBROMARONE	ABCC1		TTD
BEPRIDIL HYDROCHLORIDE	CACNA1C	blocker	ChemblInteractions
BEPRIDIL HYDROCHLORIDE	CACNA1B	blocker	ChemblInteractions
BETRIXABAN	F10	inhibitor	TdgClinicalTrial|ChemblInteractions|GuideToPharmacology|TTD	26170684|25673997|23487517|19297154
BORTEZOMIB	PSMB7	inhibitor	DTC|MyCancerGenome|ChemblInteractions	24524217
BUPRENORPHINE	SLC6A4		PharmGKB	29333880
BUPROPION	SLC6A4		PharmGKB	21658141
CARBENICILLIN INDANYL	GLS		DTC
CARBENOXOLONE	GJB2	inhibitor	GuideToPharmacology
CARBENOXOLONE	GJB4	inhibitor	GuideToPharmacology
CARBENOXOLONE	GJB5	inhibitor	GuideToPharmacology
CARBENOXOLONE	GJB6	inhibitor	GuideToPharmacology
CARBOPLATIN	SLCO1B3		PharmGKB	26267044|26641474
CARFILZOMIB	PSMB7	inhibitor	DTC|MyCancerGenome|ChemblInteractions	24524217
CEFACLOR	GLS		DTC
CEFAMANDOLE NAFATE	GLS		DTC
CEFIXIME	GLS		DTC
CEFMETAZOLE SODIUM	GLS		DTC
CEFOXITIN SODIUM	GLS		DTC
CEPHAPIRIN SODIUM	GLS		DTC
CETUXIMAB	HBEGF		PharmGKB
CHLORAMBUCIL	RORC		DTC
CHLOROTRIANISENE	RORC		DTC
CHLORZOXAZONE	KCNN4	activator	ChemblInteractions|GuideToPharmacology|TTD
CHOLECALCIFEROL	RORC		DTC
CISPLATIN	ABCC1		NCI	11372415
CITALOPRAM	CACNA1C		PharmGKB	19388002
CITALOPRAM	SLC6A4	inhibitor	TdgClinicalTrial|TEND|GuideToPharmacology	15955412|27049939|11300876|10546982|7548008|11180498|10063489|9537821|19500602|21546862|17916059|19616061|10188639
CLEVIDIPINE	CACNA1C	blocker	TdgClinicalTrial|ChemblInteractions	15492770
CLEVIDIPINE	CACNA1B		TEND
CLOMIPRAMINE	SLC6A4	inhibitor	TdgClinicalTrial|TEND|GuideToPharmacology|PharmGKB	17471183|10613618|10867985|12647451|9305421|9537821|12695316|14993096
CLOTRIMAZOLE	KCNN4	blocker|inhibitor	GuideToPharmacology	8903326|10428416|8636434|11752352
CLOTRIMAZOLE	CXCR2		TTD
CLOZAPINE	HTR3A	antagonist	PharmGKB	17848919|22700043|20168265
CLOZAPINE	SLC6A4		PharmGKB	20452607
COCAINE	SLC6A4	inhibitor	TdgClinicalTrial|TEND	8302852|15351386|12057823|9537821|10366604
COLCHICINE	RORC		DTC
COLLAGENASE CLOSTRIDIUM HISTOLYTICUM	COL4A3		ChemblInteractions
CYCLOPHOSPHAMIDE	FGFR4		PharmGKB	16822847
CYCLOSPORINE	ABCC1		DTC|NCI	11189941|23017888
DACTINOMYCIN	RORC		DTC
DALFAMPRIDINE	KCNG1	blocker	ChemblInteractions
DAPOXETINE	SLC6A4	inhibitor	TdgClinicalTrial|GuideToPharmacology
DASATINIB	LIMK1		DTC
DAUNORUBICIN	ABCC1		NCI	10655559
DAUNORUBICIN HYDROCHLORIDE	RORC		DTC
DELAVIRDINE	ABCC1		DTC	17172311
DESIPRAMINE	SLC6A4	inhibitor	TdgClinicalTrial|TEND|GuideToPharmacology	16300628|9537821|12464448|9422361|16140280
DESLANOSIDE	ATP1A2	inhibitor	ChemblInteractions
DESVENLAFAXINE	SLC6A4	inhibitor	TdgClinicalTrial|TEND|GuideToPharmacology	17673606|16675639|19698900|19919295|19086875|20944767
DEXAMETHASONE	FOLR1		NCI	15899836
DEXAMETHASONE	GLS		NCI	7904483
DEXAMETHASONE	KRT19		NCI	15793288
DIACETYLMORPHINE	GAL		PharmGKB
DIAZEPAM	SLC2A1		NCI	15148255
DICLOXACILLIN	GLS		DTC
DIGITOXIN	ATP1A2	inhibitor	ChemblInteractions
DIGOXIN	ATP1A2	inhibitor	ChemblInteractions
DIGOXIN	RORC		DTC
DILTIAZEM	CACNA1C	blocker	GuideToPharmacology	10226758
DILTIAZEM HYDROCHLORIDE	CACNA1C	blocker	ChemblInteractions
DILTIAZEM MALATE	CACNA1C	blocker	ChemblInteractions
DIPYRIDAMOLE	RAPGEF3		DTC
DIPYRIDAMOLE	ABCC1		NCI	9664131
DOCETAXEL	CYP4B1		PharmGKB	20038957
DOCETAXEL	ABCC1		PharmGKB	21151855
DOCETAXEL	SLCO1B3		PharmGKB	21151855|18294295
DOLASETRON	HTR3A	antagonist	TdgClinicalTrial|TEND|TTD	7493546|8141114|9257083|9506240|11752352|9341357|14635083|14586600|15740177|1397053
DOLASETRON MESYLATE	HTR3A	antagonist	ChemblInteractions
DOMIPHEN BROMIDE	RORC		DTC
DOTHIEPIN	SLC6A4	inhibitor	GuideToPharmacology	17471183|18293180
DOXEPIN	SLC6A4	inhibitor	TdgClinicalTrial|TEND|GuideToPharmacology	19179941|9537821
DOXORUBICIN	ABCC1		PharmGKB	16330681
DRONEDARONE HYDROCHLORIDE	CACNA1C	blocker	ChemblInteractions
drug	gene	interaction_types	sources	pmids
DULOXETINE	SLC6A4	inhibitor	TdgClinicalTrial|TEND|GuideToPharmacology	9669506|14744476|19480470|15316838|16650830|15892657|16199241|16032412|2784100|12481192|18408530|20432324|17335951|15695064
DUPILUMAB	IL4R	antibody|antagonist	ChemblInteractions|GuideToPharmacology|TTD	23688323
EDOXABAN	F10	inhibitor	TdgClinicalTrial|GuideToPharmacology	18096568
EDOXABAN TOSYLATE	F10	inhibitor	ChemblInteractions|TTD
EFAVIRENZ	ABCC1		DTC	21189339|17172311
ELTROMBOPAG	SLCO1B3		DTC	21422191
EMAPALUMAB	UNC13D		PharmGKB|FDA
EMICIZUMAB	F10	activator|antibody	ChemblInteractions|GuideToPharmacology|TTD	26626991|27207420|27223146|6424437
EMTRICITABINE	ABCC1		DTC	17172311
ERDAFITINIB	FGFR4	inhibitor	GuideToPharmacology	26324363|28965185
ERLOTINIB	FGFR4		CIViC	31027687
ERYTHROMYCIN	ABCC1		NCI	10817732
ESCITALOPRAM	SLC6A4	inhibitor	TdgClinicalTrial|TEND|GuideToPharmacology	12876551|12665392|24424469|17916059|12387707|19616061|12719960|11543737|12232544
ESTRADIOL	RORC		DTC
ESTROPIPATE	RAPGEF3		DTC
ETHACRYNIC ACID	RORC		DTC
ETOPOSIDE	ABCC1		NCI	9472114|7671247
ETOPOSIDE PHOSPHATE	ABCC1		NCI	7671247
EVANS BLUE	GLS		DTC
EVEROLIMUS	FGFR4		PharmGKB
FEBUXOSTAT	UGT1A9		PharmGKB	27798726
FELODIPINE	CACNA1C	blocker|inhibitor	TdgClinicalTrial|ChemblInteractions	10525060|17475903|11752352
FLOXURIDINE	ABCC5		DTC	20930123
FLUOROURACIL	FGFR4		PharmGKB	16822847
FLUOROURACIL	IL6R		NCI	8888499
FLUOROURACIL	ABCC5		PharmGKB	26352872
FLUOXETINE	SLC6A4	inhibitor	TdgClinicalTrial|NCI|TEND|GuideToPharmacology	17289086|11487610|9537821|11752352|17215106|17356573|17335951|17486443
FLUTAMIDE	RORC		DTC
FLUVASTATIN	SLCO1B3		PharmGKB
FLUVOXAMINE	SLC6A4	inhibitor	TdgClinicalTrial|TEND|GuideToPharmacology	12721776|12208313|15170064|20687077|11166521|12695316|11304754|18568110|11817517|16316311
FOLIC ACID	FOLR1		DTC	21879757|25234128
GABAPENTIN	CACNA1C	modulator	ChemblInteractions
GABAPENTIN	CACNA1B	inhibitor|modulator	TdgClinicalTrial|ChemblInteractions|TEND	20588320|16368827|18299583
GABAPENTIN ENACARBIL	CACNA1C	modulator	ChemblInteractions
GABAPENTIN ENACARBIL	CACNA1B	modulator	TdgClinicalTrial|ChemblInteractions
GEFITINIB	LIMK1		DTC
GEMCITABINE	SH2D5		PharmGKB	22838950
GEMFIBROZIL	SLCO1B3	inhibitor	GuideToPharmacology	17470528
GENTAMICIN	SLC2A1		NCI	8779884
GENTIAN VIOLET	RORC		DTC
GLUTAMINE	GLS		NCI	9124626|6146632|9392478|11533299|1174515|14722097
GLYBURIDE	ABCC5		PharmGKB	27403931
GRANISETRON	HTR3A	antagonist	TdgClinicalTrial|ChemblInteractions|TEND|TTD	12943486|10882387|10412832|17379085|11814868|11752352|15740177|17093363|16044252
GRANISETRON HYDROCHLORIDE	HTR3A	antagonist	ChemblInteractions
GUANIDINE HYDROCHLORIDE	KCNG1	blocker	ChemblInteractions
HALOPERIDOL	CACNA1C		PharmGKB	27023437
HALOPERIDOL	HTR3A		PharmGKB	27023437
HALOPERIDOL	SLC6A4		PharmGKB	27023437|20031235
HEXACHLOROPHENE	RAPGEF3		DTC
HEXACHLOROPHENE	RORC		DTC
HYDROCORTISONE	GAL		NCI	17982695
HYDROQUINONE	RORC		DTC
IBUPROFEN	CXCR2		TTD
IBUPROFEN	UGT1A9		PharmGKB	25502615
IBUTILIDE	CACNA1C	activator	TdgClinicalTrial|TEND	9257085|15926871|11752352
IDARUBICIN HYDROCHLORIDE	RAPGEF3		DTC
IMATINIB	SFN		DTC	21962576
IMIPRAMINE	SLC6A4	inhibitor	TdgClinicalTrial|TEND|GuideToPharmacology	15056483|10624553|11746710|10869387|7548008|9537821|11513817
INDOCYANINE GREEN	GLS		DTC
INDOMETHACIN	ABCC1		DTC	20455578
IRINOTECAN	ABCC5		PharmGKB	26352872
IRINOTECAN	UGT1A9		PharmGKB	16636344|23386248|12181437|18221820
IRINOTECAN HYDROCHLORIDE	ABCC1		NCI	9918583
ISRADIPINE	CACNA1C	inhibitor|blocker	TdgClinicalTrial|ChemblInteractions|TEND|GuideToPharmacology	12135765|10766758|9607315
IXAZOMIB CITRATE	PSMB7	inhibitor	ChemblInteractions
LAMIVUDINE	ABCC1		DTC|NCI|PharmGKB	12218384|17172311|23996099
LEUCOVORIN	ABCC5		PharmGKB	26352872
LEVETIRACETAM	HTR3A		TTD
LEVETIRACETAM	CACNA1B	inhibitor|blocker	TdgClinicalTrial|ChemblInteractions	17461889|11879381
LEVOMILNACIPRAN	SLC6A4	inhibitor	TdgClinicalTrial|GuideToPharmacology
LIOTHYRONINE SODIUM	GAL		NCI	12147214
LOFEPRAMINE	SLC6A4	inhibitor	GuideToPharmacology
LOPINAVIR	ABCC1		PharmGKB	23996099
LOVASTATIN	RORC		DTC
LOVASTATIN	SLCO1B3		PharmGKB
MECHLORETHAMINE HYDROCHLORIDE	RORC		DTC
MECLIZINE	HPN		TTD
MEDROXYPROGESTERONE ACETATE	RORC		DTC
MELPHALAN	RORC		DTC
MELPHALAN	ABCC1		NCI	14733945
MENADIONE	F10	activator	TEND	17139284|17016423
MESALAMINE	GLS		DTC
METHADONE	TXNRD2		PharmGKB	32407152
METHADONE	SLC6A4		PharmGKB	29333880
METHOTREXATE	FGFR4		PharmGKB	16822847
METHOTREXATE	FOLR1		PharmGKB	21317831
METHOTREXATE	GLS		NCI	15511236
METHOTREXATE	ABCC1		PharmGKB	26086825|29743634|18256692|21317831
METHOTREXATE	SLCO1B3		PharmGKB	21317831
METHOTREXATE	UGT1A9		PharmGKB	29791011
METHYLPHENIDATE	FXR2		PharmGKB	29382897
METHYLPHENIDATE	SLC6A4	inhibitor	TdgClinicalTrial|TEND	10414438|10199939|17154506
METHYLTESTOSTERONE	RORC		DTC
METOCLOPRAMIDE HYDROCHLORIDE	HTR3A	antagonist	ChemblInteractions
MIANSERIN	HTR3A		DTC	18033297
MIDOSTAURIN	PRKCI	inhibitor	ChemblInteractions
MILNACIPRAN	SLC6A4	inhibitor	TdgClinicalTrial|TEND|GuideToPharmacology	16869117|3005901
MIRTAZAPINE	HTR3A	antagonist	TdgClinicalTrial|TEND	17587360|11607047|10446735|8930006|11752352|10446734
MIRTAZAPINE	GAL		PharmGKB
MITOTANE	RORC		DTC
MONTELUKAST	ABCC1		PharmGKB
MORPHINE	SLC6A4		PharmGKB	32432768
NEFAZODONE	SLC6A4	inhibitor	TdgClinicalTrial|TEND|GuideToPharmacology	7649970|7475971|9472845|9537821|9098663
NELFINAVIR MESYLATE	RORC		DTC
NEVIRAPINE	ABCC1		DTC	17172311
NICARDIPINE	CACNA1C	inhibitor	TdgClinicalTrial|TEND	11752352
NICARDIPINE HYDROCHLORIDE	CACNA1C	blocker	ChemblInteractions
NIFEDIPINE	CACNA1C	inhibitor|blocker	ChemblInteractions	19029287|9846638|11752352
NIFEDIPINE	RORC		DTC
NIFEDIPINE	CACNA1B		DTC
NIMODIPINE	CACNA1C	blocker|inhibitor	ChemblInteractions|PharmGKB	20661350|17705883|20335610|20334460|11752352|19205682|19844625|8731425
NINTEDANIB	FGFR4	inhibitor	ClearityFoundationClinicalTrial|GuideToPharmacology
NINTEDANIB ESYLATE	FGFR4	inhibitor	ChemblInteractions
NISOLDIPINE	CACNA1C	blocker|inhibitor	ChemblInteractions|GuideToPharmacology	7592963|9584217|9846638|11752352
NITRENDIPINE	KCNN4	blocker	GuideToPharmacology
NITROFURANTOIN	RORC		DTC
NORTRIPTYLINE	SLC6A4	inhibitor	TdgClinicalTrial|TEND|GuideToPharmacology	14744476|14604448|16855451|9537821|11027924|12640215
OCRIPLASMIN	COL4A3		ChemblInteractions
OFLOXACIN	ABCC1		NCI	10817732
OLANZAPINE	ATP1A2		PharmGKB
OLANZAPINE	HTR3A	antagonist	TdgClinicalTrial	17848919|25032030
OLANZAPINE	GSTM3		PharmGKB	23559402
OLANZAPINE	SLC6A4		PharmGKB	23859574|20031235
OLAPARIB	PARP3	inhibitor	ChemblInteractions	25981132
ONDANSETRON	HTR3A	antagonist	TdgClinicalTrial|ChemblInteractions|TEND|TTD	17269994|11919526|11763467|8588861|19320280|11972287|20098535|10065930|10517265|9506240|11752352|15740177|12032025
ONDANSETRON	SLC6A4		PharmGKB	21247998
OXALIPLATIN	ABCC5		PharmGKB	24924344
OXAZEPAM	UGT1A9		PharmGKB
OXCARBAZEPINE	UGT1A9		PharmGKB	27900402
OXYTETRACYCLINE	GLS		DTC
OXYTETRACYCLINE HYDROCHLORIDE	GLS		DTC
PACLITAXEL	NFE2		NCI	14761679
PACLITAXEL	ABCC1		PharmGKB	21151855
PACLITAXEL	SLCO1B3		PharmGKB	21151855|26267044|26641474
PALIFERMIN	FGFR4		TdgClinicalTrial|TEND	11149756|9755102|10950949|7526860|9843417
PALONOSETRON	HTR3A	antagonist	TdgClinicalTrial|TEND|TTD	15102873|14760130|14504060|17026451|14640928|15378559|19852528|11752352|14635083|15139789|15232725|16163194|17106506
PALONOSETRON HYDROCHLORIDE	HTR3A	antagonist	ChemblInteractions
PANITUMUMAB	HBEGF		PharmGKB
PAROXETINE	SLC6A4	inhibitor	TdgClinicalTrial|TEND|GuideToPharmacology	10980326|11530128|27032980|10869387|23338224|9537821|11027924|10987842
PAZOPANIB	LIMK1		DTC
PEGVISOMANT	GHR	antagonist	TdgClinicalTrial|ChemblInteractions|TEND|GuideToPharmacology|TTD	19820031|17322491|11752352|20595800
PEMETREXED	FOLR3		PharmGKB	24732178
PENICILLAMINE	PGD		NCI	289317
PHENELZINE	SLC6A4	inhibitor	GuideToPharmacology
PHENOBARBITAL	PGD		NCI	7827108
PHENOBARBITAL	UGT1A9		PharmGKB	26049587
PHENOLPHTHALEIN	RORC		DTC
PHENTERMINE	SLC6A4	inhibitor	TdgClinicalTrial|TEND	14675103|17459426|16644904|16380550|10458725
PHENYTOIN	SLC2A1		NCI	15698863
PHENYTOIN	UGT1A9		PharmGKB	26049587
PILOCARPINE	ABCC1		NCI	15860570
PIOGLITAZONE	SLC2A1		NCI	17251278
PONATINIB	FGFR4	inhibitor	CIViC	24124571|23468082
PRASTERONE	GAL		NCI	12195234
PRAVASTATIN	SLCO1B3		PharmGKB	25502615
PREGABALIN	CACNA1C	modulator	ChemblInteractions
PREGABALIN	CACNA1B	modulator	ChemblInteractions
PROBENECID	ABCC1		NCI	9182837
PROCAINE	HTR3A	antagonist	TTD	7539114|11752352
PROGESTERONE	RORC		DTC
PROGESTERONE	SLC2A1		NCI	15350188
PROPOFOL	UGT1A9		PharmGKB	18816295
PROTRIPTYLINE	SLC6A4	inhibitor	TdgClinicalTrial|TEND|GuideToPharmacology	9694957|9672904|9537821|1476595|9928259|8767026
PRUCALOPRIDE	HTR3A		TdgClinicalTrial
PSEUDOEPHEDRINE	SLC6A4	inhibitor	TdgClinicalTrial	15189772
PYRIMETHAMINE	FOLR1		TTD
QUETIAPINE	SLC6A4		PharmGKB	23859574|20031235
RALOXIFENE	IL6R		DTC	24456369
RALTEGRAVIR	UGT1A9		PharmGKB
RIBAVIRIN	RORC		DTC
RIBAVIRIN	SLC6A4		PharmGKB
RIFAMPIN	SLCO1B3	inhibitor	GuideToPharmacology	12085361
RILUZOLE	KCNN4	activator	GuideToPharmacology
RISPERIDONE	SLC6A4		PharmGKB	23859574|20031235
RISPERIDONE	UGT1A9		PharmGKB
RITODRINE	CACNA1C		PharmGKB	28391406
RITONAVIR	ABCC1		NCI|PharmGKB	23996099|11745741
RIVAROXABAN	F10	antagonist|inhibitor	DTC|TdgClinicalTrial|ChemblInteractions|GuideToPharmacology|TTD	25559742|20135071|20424181|10592235
ROCURONIUM	HTR3A	antagonist	TdgClinicalTrial	10648343
ROSUVASTATIN	SLCO1B3		PharmGKB
RUCAPARIB	PARP3	inhibitor|antagonist	ChemblInteractions|PharmGKB
RUCAPARIB	SLCO1B3		PharmGKB
RUCAPARIB CAMSYLATE	PARP3	inhibitor	ChemblInteractions
SAFINAMIDE	CACNA1B		TdgClinicalTrial
SARILUMAB	IL6R	antagonist|antibody	ChemblInteractions|GuideToPharmacology|TTD	28264816|26392750|28707587|27464017|24297381
SECRETIN	VIPR2	agonist	GuideToPharmacology
SERTRALINE	SLC6A4	negative modulator|binder|inhibitor	TdgClinicalTrial|TEND|GuideToPharmacology	12151556|15606893|11243491|12647451|10575045|12955294|18751896|9537821|16963794|8664165
SILDENAFIL	ABCC5	inhibitor	GuideToPharmacology
SILDENAFIL	SLCO1B3	inhibitor	GuideToPharmacology
SIMEPREVIR	SLCO1B3		PharmGKB
SIMVASTATIN	SLCO1B3		PharmGKB
SIMVASTATIN	UGT1A9		PharmGKB	25493567
SOLRIAMFETOL	SLC6A4		TdgClinicalTrial
SOMATREM	GHR	agonist	ChemblInteractions
SOMATROPIN	GHR	agonist	TdgClinicalTrial|ChemblInteractions
SORAFENIB	LIMK1		DTC
SORAFENIB	UGT1A9		PharmGKB	22912756|28362716
SULFINPYRAZONE	ABCC1	inhibitor	TdgClinicalTrial|TEND|TTD	10727523|9885294|10917554|11752352|15044619|9685354
SULFINPYRAZONE	UGT1A9		PharmGKB	22981363
SUNITINIB	SLCO1B3		PharmGKB	28117434
TAMOXIFEN CITRATE	RORC		DTC
TENIPOSIDE	ABCC1		NCI	9865734
TESTOSTERONE	RORC		DTC
THALIDOMIDE	CYP4B1		PharmGKB	20038957
THALIDOMIDE	IL6R		NCI	12515619
THIOCTIC ACID	SLC2A1		DTC	23984871
THROMBIN	F10		TdgClinicalTrial
TIOPRONIN	ABCC1		DTC	21657271
TOCILIZUMAB	IL6R	antibody|inhibitor	MyCancerGenome|TdgClinicalTrial|ChemblInteractions|TEND|PharmGKB|TTD	16899109|21940820|24978393|27958380
TRAMADOL	SLC6A4	inhibitor	TdgClinicalTrial|TEND	1596676|8955860|31004280|16427041
TRAZODONE	SLC6A4	inhibitor	TdgClinicalTrial|TEND	9537821|20095366
TRIAMCINOLONE	SLC2A1		NCI	10199793
TRIAMTERENE	SCNN1G	inhibitor|blocker	TdgClinicalTrial|ChemblInteractions|TEND|PharmGKB	23788015|12827214|8772124|11509829|17139284|17016423
TRIMIPRAMINE	SLC6A4	inhibitor	TdgClinicalTrial|TEND|GuideToPharmacology	9537821|16388933
TROPISETRON	HTR3A	antagonist	TTD
VENLAFAXINE	SLC6A4	inhibitor	TdgClinicalTrial|TEND|GuideToPharmacology	19728573|17224717|19238127|9305421|9537821|15910402|16140280|10884561|11750180|15695064
VERAPAMIL	CACNA1C	inhibitor|blocker	TdgClinicalTrial|TEND|GuideToPharmacology|PharmGKB	15880143|19125880|9846638|20031608|15286207
VERAPAMIL	PLEKHH2		PharmGKB	27670767
VERAPAMIL	ABCC1		DTC	17646169|19725578
VERAPAMIL HYDROCHLORIDE	CACNA1C	blocker	ChemblInteractions
VILAZODONE	SLC6A4	inhibitor	GuideToPharmacology	15507223|12183683|22346333
VINBLASTINE	PTHLH		NCI	9784008
VINCRISTINE	ABCC1		PharmGKB
VORTIOXETINE	HTR3A	antagonist	TdgClinicalTrial	21486038
VORTIOXETINE	SLC6A4	inhibitor	TdgClinicalTrial|GuideToPharmacology	21486038
VORTIOXETINE HYDROBROMIDE	HTR3A	antagonist	ChemblInteractions
WARFARIN	CYP4F11		PharmGKB	28620303
ZICONOTIDE	CACNA1B	inhibitor	TdgClinicalTrial|TTD	24382884|28320042|8102803|27756538|21150297|2441741|26344359
ZICONOTIDE ACETATE	CACNA1B	blocker	ChemblInteractions
ZIDOVUDINE	ABCC1		PharmGKB	23996099
ZIDOVUDINE	ABCC5		PharmGKB	22960662
ZIPRASIDONE	SLC6A4	inhibitor	GuideToPharmacology
ZOTEPINE	SLC6A4	antagonist|inhibitor	GuideToPharmacology
