# Supplementary material for: Drug repositioning in non-small cell lung cancer (NSCLC) using gene co-expression and drug–gene interaction networks analysis
Source: Sci Rep. 2022 Jun 8;12:9417. doi: 10.1038/s41598-022-13719-8 (PMC9177601; doi:10.1038/s41598-022-13719-8)
Supplement: Supplementary file 5 — Supplementary Information 5. [file 41598_2022_13719_MOESM5_ESM.xlsx]

## Sheet: Drug-TF
Drug-TF interations
Drug	TF gene	interaction_types	sources	pmids
VINORELBINE	APC		JAX-CKB	22399804
BINIMETINIB	APC		JAX-CKB	26206338
ERLOTINIB	APC		JAX-CKB	17909047
SIROLIMUS	APC		JAX-CKB	18768809|20080688
REGORAFENIB	APC		JAX-CKB	27004155
VANDETANIB	APC		JAX-CKB	20811697
NICLOSAMIDE	APC		JAX-CKB	21531761
DASATINIB	APC		JAX-CKB	20473900
TRASTUZUMAB	APC		JAX-CKB	27626067
FLUOROURACIL	APC		JAX-CKB	27626067
LEUCOVORIN	APC		JAX-CKB	27626067
SULINDAC	APC		JAX-CKB	19755659
LIOTHYRONINE SODIUM	APC		NCI	12856637
PYRVINIUM	APC		JAX-CKB	20890287
IBUPROFEN	APC		JAX-CKB	17909047
NITAZOXANIDE	AR		DTC
INDINAVIR SULFATE	AR		DTC
CLOBETASOL PROPIONATE	AR		DTC
FLUCYTOSINE	AR		DTC
METFORMIN HYDROCHLORIDE	AR		DTC
FLUNISOLIDE	AR		DTC
TAMSULOSIN HYDROCHLORIDE	AR		DTC
TESTOSTERONE UNDECANOATE	AR	agonist	ChemblInteractions
CLOFARABINE	AR		DTC
PROMAZINE HYDROCHLORIDE	AR		DTC
WARFARIN POTASSIUM	AR		DTC
ABIRATERONE	AR		CGI|CIViC	25184630
NANDROLONE PHENPROPIONATE	AR	agonist	DTC|ChemblInteractions	12760377|17405825|14761877|11752352|14619588|14663936
BISACODYL	AR		DTC
BETAMETHASONE DIPROPIONATE	AR		DTC
TRIAMTERENE	AR		DTC
PREDNISONE	AR		DTC
DYCLONINE HYDROCHLORIDE	AR		DTC
DIPHENOXYLATE HYDROCHLORIDE	AR		DTC
CHLORQUINALDOL	AR		DTC
MITOMYCIN	AR		DTC
FLUSPIRILENE	AR		DTC
DOXORUBICIN HYDROCHLORIDE	AR		DTC
DIDANOSINE	AR		DTC
STANOZOLOL	AR	agonist	ChemblInteractions	16159155|6539197|12589933
DROSPIRENONE	AR	antagonist	DTC|TdgClinicalTrial	15134826|7625729|11024226
CHLOROXINE	AR		DTC
AZACITIDINE	AR		DTC
PYRIDOSTIGMINE BROMIDE	AR		DTC
METHYLPREDNISOLONE SODIUM SUCCINATE	AR		DTC
OXANDROLONE	AR	agonist	TdgClinicalTrial|ChemblInteractions|TEND|TTD	15219414|17364004|11752352|20230007|11392377
BETAMETHASONE SODIUM PHOSPHATE	AR		DTC
HYDROCORTISONE VALERATE	AR		DTC
NICARDIPINE HYDROCHLORIDE	AR		DTC
METHYLPREDNISOLONE ACETATE	AR		DTC
DESOXYCORTICOSTERONE ACETATE	AR		DTC
FLUPREDNISOLONE	AR		DTC
FLUOXETINE	AR		DTC
ERGONOVINE	AR		DTC
CHLORAMPHENICOL PALMITATE	AR		DTC
LOFEPRAMINE HYDROCHLORIDE	AR		DTC
FENOFIBRATE	AR		DTC
PAZOPANIB	AR		DTC
ETHINYL ESTRADIOL	AR		DTC
GESTRINONE	AR	antagonist	DTC
DESONIDE	AR		DTC
CYPROTERONE ACETATE	AR		DTC
RABEPRAZOLE SODIUM	AR		DTC
FLUOROMETHOLONE	AR		DTC
CLOTRIMAZOLE	AR		DTC
DIGOXIN	AR		DTC
CARBAMAZEPINE	AR		DTC
LULICONAZOLE	AR		DTC
TRIAMCINOLONE ACETONIDE	AR		DTC
DASATINIB	AR		DTC
POLIDOCANOL	AR		DTC
SIMVASTATIN	AR		DTC
BROMOCRIPTINE MESYLATE	AR		DTC
FLUFENAMIC ACID	AR		DTC	17911242|10592235
CETRIMIDE	AR		DTC
PRASTERONE	AR	agonist	DTC|TdgClinicalTrial|TTD	15994348
THIMEROSAL	AR		DTC
MIDAZOLAM HYDROCHLORIDE	AR		DTC
ROCURONIUM BROMIDE	AR		DTC
BIFONAZOLE	AR		DTC
MELPHALAN	AR		DTC
RALOXIFENE HYDROCHLORIDE	AR		DTC
TANNIC ACID	AR		DTC
IDEBENONE	AR		DTC
NORGESTREL	AR	agonist	DTC	3139361
SERTRALINE HYDROCHLORIDE	AR		DTC
NISOLDIPINE	AR		DTC
TOPOTECAN HYDROCHLORIDE	AR		DTC
DANAZOL	AR	agonist	DTC|ChemblInteractions	9593936|2404115|2486535|10882672|18061638
RIFAMPIN	AR		DTC
MEGESTROL ACETATE	AR		DTC
ECONAZOLE NITRATE	AR		DTC
IOPAMIDOL	AR		DTC
MECHLORETHAMINE HYDROCHLORIDE	AR		DTC
NORELGESTROMIN	AR	partial agonist	DTC	15625768
SULFISOXAZOLE	AR		DTC
CLOCORTOLONE PIVALATE	AR		DTC
TELITHROMYCIN	AR		DTC
MIFEPRISTONE	AR	antagonist	DTC|GuideToPharmacology
BECLOMETHASONE DIPROPIONATE	AR		DTC
HYDROCORTISONE SODIUM PHOSPHATE	AR		DTC
MYCOPHENOLATE MOFETIL	AR		DTC
APALUTAMIDE	AR	antagonist	TdgClinicalTrial|ChemblInteractions|CGI|CIViC|GuideToPharmacology|TTD	23779130|22266222
LERCANIDIPINE HYDROCHLORIDE	AR		DTC
DULOXETINE HYDROCHLORIDE	AR		DTC
REPAGLINIDE	AR		DTC
METHYLENE BLUE	AR		DTC
PYRIMETHAMINE	AR		DTC
TESTOSTERONE CYPIONATE	AR	agonist	ChemblInteractions
ATALUREN	AR		DTC
AMOROLFINE	AR		DTC
CICLESONIDE	AR		DTC
PAPAVERINE HYDROCHLORIDE	AR		DTC
TESTOSTERONE ENANTHATE	AR	agonist	ChemblInteractions
ATROPINE	AR		DTC
APOMORPHINE	AR		DTC
ETHYNODIOL DIACETATE	AR		DTC
RETINOL	AR		DTC
AMIODARONE HYDROCHLORIDE	AR		DTC
TRICLOSAN	AR		DTC	20943248
RIFAMYCIN SODIUM	AR		DTC
METHYLTESTOSTERONE	AR	agonist	DTC|TdgClinicalTrial|ChemblInteractions|GuideToPharmacology	17086931|17084172|17128417|17322500|17202804|11752352
MOCLOBEMIDE	AR		DTC
OCTOCRYLENE	AR		DTC
MYCOPHENOLIC ACID	AR		DTC
PERICIAZINE	AR		DTC	17606915
DIAZEPAM	AR		DTC
MAPROTILINE HYDROCHLORIDE	AR		DTC
PIRETANIDE	AR		DTC
CARFILZOMIB	AR		DTC
ISOTRETINOIN	AR		DTC
ESTRAMUSTINE PHOSPHATE SODIUM	AR		DTC
BUPRENORPHINE HYDROCHLORIDE	AR		DTC
DRONEDARONE	AR		DTC
CHLORDIAZEPOXIDE	AR		DTC
ETHYLESTRENOL	AR	agonist	DTC|ChemblInteractions|GuideToPharmacology|TTD
MEZLOCILLIN	AR		DTC
GEMCITABINE HYDROCHLORIDE	AR		DTC
TRILOSTANE	AR		DTC
TESTOSTERONE PROPIONATE	AR	agonist	DTC|ChemblInteractions	17086931|17084172|17128417|17322500|17202804|12604714
CEFONICID SODIUM	AR		DTC
PYRVINIUM PAMOATE	AR		DTC
HALOPERIDOL	AR		DTC
PARAMETHASONE ACETATE	AR		DTC
ACETOPHENAZINE	AR		DTC	17606915
ERGOCALCIFEROL	AR		DTC
ESTRADIOL CYPIONATE	AR		DTC
NORETHYNODREL	AR		DTC	20438827
LORACARBEF	AR		DTC
METHYLPREDNISOLONE	AR		DTC
MEDROXYPROGESTERONE ACETATE	AR		DTC
DESOXIMETASONE	AR		DTC
HYDROCORTISONE PROBUTATE	AR		DTC
TIOCONAZOLE	AR		DTC
CROMOLYN SODIUM	AR		DTC
CHLORPROMAZINE HYDROCHLORIDE	AR		DTC
PITAVASTATIN CALCIUM	AR		DTC
TRICLOCARBAN	AR		DTC
TAZOBACTAM SODIUM	AR		DTC
OXAZEPAM	AR		DTC
LOTEPREDNOL ETABONATE	AR		DTC
BROMOCRIPTINE	AR		DTC
NORGESTIMATE	AR	partial agonist	DTC	15625768
TOLVAPTAN	AR		DTC
VINORELBINE TARTRATE	AR		DTC
VINCRISTINE	AR		DTC
CALCITRIOL	AR		DTC
MENADIONE	AR		DTC
BICALUTAMIDE	AR	antagonist	DTC|TdgClinicalTrial|ChemblInteractions|CGI|TEND|CIViC|GuideToPharmacology|TTD	12517791|20381361|26000489|10754148|23017882|21050768|29211833|22175694|10500149|11752352|10076535|11931851
SOTALOL	AR		DTC
MINOCYCLINE HYDROCHLORIDE	AR		DTC
CYCLANDELATE	AR		DTC
MEPHOBARBITAL	AR		DTC
DEXAMETHASONE	AR		DTC
THIOGUANINE	AR		DTC
EXEMESTANE	AR		DTC
OUABAIN	AR		DTC
PREDNICARBATE	AR		DTC
HALCINONIDE	AR		DTC
PROGESTERONE	AR	agonist|potentiator	DTC	19111796|10509795|1397870
ESTRADIOL VALERATE	AR		DTC
PAROXETINE	AR		DTC
TAMOXIFEN CITRATE	AR		DTC
CALCIFEDIOL	AR		DTC
SORAFENIB TOSYLATE	AR		DTC
QUININE SULFATE	AR		DTC
MITOBRONITOL	AR		DTC
HEXYLRESORCINOL	AR		DTC
PENTAMIDINE ISETHIONATE	AR		DTC
ESTRADIOL	AR		DTC
DAUNORUBICIN	AR		DTC
METILDIGOXIN	AR		DTC
ZAFIRLUKAST	AR		DTC
CALCIPOTRIENE	AR		DTC
NEFAZODONE HYDROCHLORIDE	AR		DTC
FLUOXETINE HYDROCHLORIDE	AR		DTC
GRISEOFULVIN	AR		DTC
FLURANDRENOLIDE	AR		DTC
MEPREDNISONE	AR		DTC
FLUTAMIDE	AR	antagonist	DTC|TdgClinicalTrial|ChemblInteractions|CGI|TEND|CIViC|GuideToPharmacology|TTD	11162924|26000489|10822172|10500149|10752671|12231070|11752352|10879806
IDARUBICIN HYDROCHLORIDE	AR		DTC
VINBLASTINE SULFATE	AR		DTC
ATRACURIUM BESYLATE	AR		DTC
ESTRADIOL BENZOATE	AR		DTC
TRIAMCINOLONE	AR		DTC
ESTRAMUSTINE PHOSPHATE	AR		DTC
PACLITAXEL	AR		DTC
CARBARIL	AR		DTC
FEBUXOSTAT	AR		DTC
CICLOPIROX OLAMINE	AR		DTC
TACROLIMUS	AR		DTC
CHENODIOL	AR		DTC
LOPERAMIDE	AR		DTC
ALCLOMETASONE DIPROPIONATE	AR		DTC
FLUOCINONIDE	AR		DTC
NORETHINDRONE ACETATE	AR		DTC
DIETHYLCARBAMAZINE CITRATE	AR		DTC
AMLEXANOX	AR		DTC
TOREMIFENE CITRATE	AR		DTC
PREDNISOLONE ACETATE	AR		DTC
DROMOSTANOLONE PROPIONATE	AR	agonist	ChemblInteractions	15351799|3758193|11752352
EVEROLIMUS	AR		DTC
TRIAMCINOLONE DIACETATE	AR		DTC
THIOTEPA	AR		DTC
ERLOTINIB	AR		DTC
DAUNORUBICIN HYDROCHLORIDE	AR		DTC
HALOPROGIN	AR		DTC
DESERPIDINE	AR		DTC
DIFLORASONE DIACETATE	AR		DTC
MESTRANOL	AR		DTC
NILUTAMIDE	AR	antagonist	DTC|TdgClinicalTrial|ChemblInteractions|TEND|CIViC|GuideToPharmacology|TTD	12497018|26000489|3320565|16986000|3071951|20541672|11752352|12497048|12496872|6374639
DOCUSATE SODIUM	AR		DTC
PRAZEPAM	AR		DTC
CODEINE	AR		DTC
CLOMIPRAMINE HYDROCHLORIDE	AR		DTC
CHLOROTRIANISENE	AR		DTC
PHENELZINE SULFATE	AR		DTC
PODOFILOX	AR		DTC
DACTINOMYCIN	AR		DTC
PRAZOSIN	AR		DTC
DUTASTERIDE	AR		DTC
PROMETHAZINE HYDROCHLORIDE	AR		DTC
ZIPRASIDONE	AR		DTC
OXYMETHOLONE	AR	activator|agonist	DTC|ChemblInteractions	16633980
LACTIC ACID	AR		DTC
TIZANIDINE	AR		DTC
TESTOSTERONE	AR	agonist	DTC|TdgClinicalTrial|ChemblInteractions|TEND|TTD	17086931|17084172|17128417|17322500|17202804|11752352
PIMOZIDE	AR		DTC
HOMATROPINE HYDROBROMIDE	AR		DTC
CANRENOATE POTASSIUM	AR		DTC
FINASTERIDE	AR		DTC
ENZALUTAMIDE	AR	antagonist|inhibitor	DTC|TdgClinicalTrial|ChemblInteractions|CGI|CIViC|GuideToPharmacology|CancerCommons|TTD	23779130|25184630|25634130
ETONOGESTREL	AR		DTC
CHOLECALCIFEROL	AR		DTC
AMDINOCILLIN	AR		DTC
NICARDIPINE	AR		DTC
DISULFIRAM	AR		DTC
DAROLUTAMIDE	AR	antagonist|inhibitor	ChemblInteractions|GuideToPharmacology|CancerCommons	31571095|30197098|28801852
FENTANYL	AR		DTC
BORTEZOMIB	AR		DTC
CAFFEINE	AR		DTC
FLUOXYMESTERONE	AR	agonist	DTC|TdgClinicalTrial|ChemblInteractions|TEND|GuideToPharmacology|TTD	8119180|6439037|2521824|17023534|11752352|10077001
MELOXICAM	AR		DTC
COLCHICINE	AR		DTC
AMLODIPINE BESYLATE	AR		DTC
AMCINONIDE	AR		DTC
DESLANOSIDE	AR		DTC
ESTRONE	AR		DTC	12676605
DOMIPHEN BROMIDE	AR		DTC
VALRUBICIN	AR		DTC
ZOLPIDEM	AR		DTC
NANDROLONE DECANOATE	AR	agonist	DTC|ChemblInteractions	18809391
HEXACHLOROPHENE	AR		DTC
NIFEDIPINE	AR		DTC
DEFLAZACORT	AR		DTC
RIFAPENTINE	AR		DTC
DIFLUPREDNATE	AR		DTC
SIROLIMUS	AR		DTC
PROBENECID	AR		DTC
HALOBETASOL PROPIONATE	AR		DTC
SAQUINAVIR MESYLATE	AR		DTC
MITOXANTRONE HYDROCHLORIDE	AR		DTC
ETHACRYNIC ACID	AR		DTC
MEDRYSONE	AR		DTC
DEFERASIROX	AR		DTC
NELFINAVIR MESYLATE	AR		DTC
SPIRONOLACTONE	AR	antagonist	DTC	18819053
NORETHINDRONE	AR	agonist	DTC	15063480
EFAVIRENZ	AR		DTC
OXIGLUTATIONE	AR		DTC
HYDROCORTISONE	AR		DTC
CANDESARTAN CILEXETIL	AR		DTC
THONZONIUM BROMIDE	AR		DTC
DOFETILIDE	AR		DTC
FLUOCINOLONE ACETONIDE	AR		DTC
DEQUALINIUM CHLORIDE	AR		DTC
FORMESTANE	AR		DTC
GENTIAN VIOLET	AR		DTC
UNOPROSTONE ISOPROPYL	AR		DTC
CHLORHEXIDINE HYDROCHLORIDE	AR		DTC
LANATOSIDE C	AR		DTC
LEUPROLIDE	AR		CIViC	29211833
DESOXYCORTICOSTERONE PIVALATE	AR		DTC
ESTRIOL	AR		DTC
HYDROCORTISONE BUTYRATE	AR		DTC
PRIMIDONE	AR		DTC
TESTOLACTONE	AR		DTC
DYDROGESTERONE	AR		DTC
PREDNISOLONE	AR		DTC
TIBOLONE	AR		DTC
BETAMETHASONE	AR		DTC
DIGITOXIN	AR		DTC
NORTRIPTYLINE HYDROCHLORIDE	AR		DTC
SALMETEROL	AR		DTC
BENAZEPRIL HYDROCHLORIDE	AR		DTC
CEFPODOXIME PROXETIL	AR		DTC
HYDROCORTISONE SODIUM SUCCINATE	AR		DTC
MORICIZINE HYDROCHLORIDE	AR		DTC
MOMETASONE FUROATE	AR		DTC
LORATADINE	AR		DTC
BETAMETHASONE VALERATE	AR		DTC
DESOGESTREL	AR		DTC
BENORILATE	AR		DTC
STREPTOZOCIN	ATF2		NCI	12805110
FENTANYL	ATF2		PharmGKB	30106255
EVEROLIMUS	ATM		JAX-CKB	27683183
DIPYRIDAMOLE	ATM		DTC
CYCLOPHOSPHAMIDE	ATM		PharmGKB
TALAZOPARIB	ATM		JAX-CKB	23881923
DOXORUBICIN	ATM		CIViC|PharmGKB	23585524
BINIMETINIB	ATM		JAX-CKB	28514312
IRINOTECAN	ATM		JAX-CKB|CGI	27638859
NIRAPARIB	ATM		ClearityFoundationBiomarkers
PERMETHRIN	ATM		DTC
RUCAPARIB	ATM		ClearityFoundationBiomarkers
FLUOROURACIL	ATM		PharmGKB
MITOTANE	ATM		DTC
VANDETANIB	ATM		JAX-CKB	27683183
PACLITAXEL	ATM		JAX-CKB	26282658
TEMOZOLOMIDE	ATM		CGI|CIViC	23960094
ETOPOSIDE	ATM		DTC	22364746
METFORMIN	ATM		PharmGKB	28834135
IBRUTINIB	ATM		JAX-CKB	26563132
CISPLATIN	ATM		JAX-CKB|CGI	26517239
ESTRADIOL BENZOATE	ATM		DTC
NAFTIFINE HYDROCHLORIDE	ATM		DTC
TRAMETINIB	ATM		CIViC	27922010
OLAPARIB	ATM		ClearityFoundationBiomarkers|JAX-CKB|CGI|CIViC|OncoKB	20739657|26510020|32343890|28363999|20124459|24841718|8|2014|26282658
BENDAMUSTINE	ATM		JAX-CKB	20739657
CHLORAMBUCIL	BRCA1		JAX-CKB	25193512
TIAPROFENIC ACID	BRCA1		DTC
THIABENDAZOLE	BRCA1		DTC
VINORELBINE	BRCA1		JAX-CKB|NCI	26801247|14559807
RIBOFLAVIN	BRCA1		DTC
CISPLATIN	BRCA1		ClearityFoundationBiomarkers|JAX-CKB|NCI|CGI|CIViC	29338080|25847936|25193512|26801247|16982732|25072261|27454289
NIRAPARIB	BRCA1		ClearityFoundationBiomarkers|JAX-CKB|PharmGKB|OncoKB	27717299|23810788
TAMOXIFEN	BRCA1		NCI|PharmGKB	11130383|15197194|16331614|15750629|16636335
IRINOTECAN	BRCA1		JAX-CKB	26842236
PACLITAXEL	BRCA1		JAX-CKB|NCI	12684687
CYCLOPHOSPHAMIDE	BRCA1		JAX-CKB	25589624
TEMOZOLOMIDE	BRCA1		JAX-CKB
TALAZOPARIB	BRCA1		JAX-CKB|CIViC|PharmGKB|OncoKB	26546619|23881923|28242752
DAUNORUBICIN HYDROCHLORIDE	BRCA1		DTC
RUCAPARIB	BRCA1		ClearityFoundationBiomarkers|JAX-CKB|CGI|CIViC|PharmGKB|OncoKB	28588062|27908594|26779812|27002934|27454289
OXALIPLATIN	BRCA1		ClearityFoundationBiomarkers|CIViC	25072261
GEMCITABINE	BRCA1		NCI|CIViC	29338080|12684687
DIPYRIDAMOLE	BRCA1		DTC
OLAPARIB	BRCA1		ClearityFoundationBiomarkers|JAX-CKB|CGI|CIViC|PharmGKB|OncoKB	31157963|23346317|26546619|20609467|27454287|25193512|30345884|25366685|19553641|28792849|25218906|28578601|21862407|22172724|30797618|31538027|24882434
DOXORUBICIN HYDROCHLORIDE	BRCA1		DTC
ACRIFLAVINE	BRCA1		DTC
EVEROLIMUS	BRCA1		JAX-CKB	26546619
DENOSUMAB	BRCA1		JAX-CKB	27322743
CARBOPLATIN	BRCA1		ClearityFoundationBiomarkers|JAX-CKB|CIViC	25847936|25824335|21135055|27998224
DOXORUBICIN	BRCA1		NCI	12698198
BLEOMYCIN	BRCA1		NCI	14559807
MITOXANTRONE	BRCA1		NCI	12684687
CITALOPRAM	CREB1		PharmGKB	20643483|17548750
ALCOHOL	CREB1		NCI	11181917
NICOTINE	CREB1		NCI	11331423
WARFARIN	DNMT3A		PharmGKB	27740732
AZACITIDINE	DNMT3A	inhibitor	ChemblInteractions
DECITABINE	DNMT3A	inhibitor	JAX-CKB|ChemblInteractions|CIViC	22124213|27418649
DAUNORUBICIN	DNMT3A		CGI
IDARUBICIN	DNMT3A		CIViC	22081665
BORTEZOMIB	E2F1		NCI	11489836
PRIMAQUINE	E2F1		NCI	15450938
FLUOROURACIL	E2F1		NCI	9766655
CARMUSTINE	E2F1		NCI	11445852
ETOPOSIDE	E2F1		NCI	9766655|16849574
ACETYLCYSTEINE	E2F1		NCI	12754095
METHOTREXATE	E2F1		NCI	14654896
IRINOTECAN	E2F1		NCI	9766655
PACLITAXEL	E2F1		NCI	16849574
VASOPRESSIN	E2F1		NCI	12063292
NICOTINE	E2F1		NCI	16601104
CISPLATIN	E2F1		NCI	16849574
LASOFOXIFENE	ESR1	negative modulator|antagonist|agonist	TdgClinicalTrial|GuideToPharmacology|TTD	17456742
PALBOCICLIB	ESR1		CGI|CIViC|PharmGKB|FDA	25524798
PYROGALLOL	ESR1		DTC
ESTRIOL	ESR1	agonist	TdgClinicalTrial|TEND|GuideToPharmacology|TTD	2011412|11752352
DIENOGEST	ESR1		TdgClinicalTrial
ESTROGENS, CONJUGATED SYNTHETIC A	ESR1	agonist	ChemblInteractions
OSPEMIFENE	ESR1	agonist|antagonist|modulator	TdgClinicalTrial|ChemblInteractions|TTD	15255284|16153821
DAUNORUBICIN HYDROCHLORIDE	ESR1		DTC
BORIC ACID	ESR1		DTC
NORGESTIMATE	ESR1	agonist	TdgClinicalTrial|TEND	14672731|25970022|2175153|14670645
CLOMIPHENE	ESR1	agonist|antagonist	TdgClinicalTrial|TEND|GuideToPharmacology|TTD	19761360|18320435|19821295|20379036|20091498|2011412|17055820|15878925|11752352
ESTRADIOL	ESR1	agonist	DTC|TdgClinicalTrial|ChemblInteractions|TEND|TTD	20334368|20659801|17138652|25879485|16038533|23884115|2011412|11752352|17125913|16520733|24971815|19561619|24805199
RALOXIFENE	ESR1	antagonist|agonist	DTC|TdgClinicalTrial|TEND|GuideToPharmacology|PharmGKB|TTD|FDA	10477535|20659801|16951478|10507743|10376571|10418979|27546373|10485477|10068418|18778124|11752352
ALPELISIB	ESR1		PharmGKB|FDA
LEFLUNOMIDE	ESR1		PharmGKB	21174621
ERIBULIN	ESR1		PharmGKB|FDA
FULVESTRANT	ESR1	antagonist	TALC|DTC|TdgClinicalTrial|ChemblInteractions|CGI|TEND|CIViC|GuideToPharmacology|PharmGKB|TTD|FDA|OncoKB	20151846|24185512|19133777|26407012|15018596|25879485|12542403|15865850|11922402|12113237|17337183|17275315|19845386|11398912|12080538|24185510|11752352|20621492
DOCETAXEL	ESR1		PharmGKB|FDA
BAZEDOXIFENE ACETATE	ESR1	modulator	ChemblInteractions
TESTOSTERONE	ESR1	inhibitor	DTC	16038533|10973921|12676605
SYNTHETIC CONJUGATED ESTROGENS, B	ESR1	agonist	ChemblInteractions
OLAPARIB	ESR1		PharmGKB|FDA
MEDROXYPROGESTERONE ACETATE	ESR1		PharmGKB	9860300
DOXORUBICIN HYDROCHLORIDE	ESR1		DTC
MITOTANE	ESR1		TTD	14579009
CLOMIPHENE CITRATE	ESR1	modulator	ChemblInteractions
OXYMETHOLONE	ESR1		DTC
NORGESTREL	ESR1		TdgClinicalTrial|TEND
RIBOCICLIB	ESR1		PharmGKB|FDA
RETINOL	ESR1		DTC
TAMOXIFEN	ESR1	agonist|antagonist	DTC|ClearityFoundationBiomarkers|TdgClinicalTrial|ClearityFoundationClinicalTrial|CGI|TEND|CIViC|GuideToPharmacology|PharmGKB|TTD|FDA	24398047|24185512|20659801|20512796|11906441|2011412|24185510|11752352|16735120|17713466|20621492
CISPLATIN	ESR1		PharmGKB	21430602
ETHINYL ESTRADIOL	ESR1	agonist	ChemblInteractions|GuideToPharmacology	17124377|19434891|17095591|17138652|19237207|11752352|17125913|17142999
GESTRINONE	ESR1	antagonist|agonist	TTD
TOREMIFENE CITRATE	ESR1	modulator	ChemblInteractions
ESTRADIOL ACETATE	ESR1	agonist	ChemblInteractions
ESTRADIOL CYPIONATE	ESR1	agonist	ChemblInteractions
DOMIPHEN BROMIDE	ESR1		DTC
CAMPHOR	ESR1		DTC
ESTRADIOL VALERATE	ESR1	agonist	ChemblInteractions
DIENESTROL	ESR1	agonist	DTC|TdgClinicalTrial|ChemblInteractions|TEND|TTD	15276617|3622377|9048584|9558716|11752352|3334987|18976723
TRIAMTERENE	ESR1		DTC
MESTRANOL	ESR1	agonist	TdgClinicalTrial|ChemblInteractions|TEND|TTD	20497523|20524981|11752352
CHLOROTRIANISENE	ESR1	agonist	DTC|TdgClinicalTrial|TEND|TTD	6872937|17236558|11752352|2307235
LEVONORGESTREL	ESR1	other/unknown	TdgClinicalTrial|TEND	12589940|16325240|17634204|16609013|16307966|21791876|1562565|16084894
PHENOLPHTHALEIN	ESR1	agonist	DTC	3620717
NORELGESTROMIN	ESR1		TdgClinicalTrial
LETROZOLE	ESR1		ClearityFoundationBiomarkers|CGI|CIViC|PharmGKB|FDA	25524798|26536870
IODINE	ESR1		TdgClinicalTrial
OXYTETRACYCLINE HYDROCHLORIDE	ESR1		DTC
ESTROPIPATE	ESR1	agonist	ChemblInteractions|TTD	17138652|2011412|11752352|17125913
ANASTROZOLE	ESR1		ClearityFoundationBiomarkers|CGI|PharmGKB|FDA
EVEROLIMUS	ESR1		CGI|PharmGKB|FDA
NERATINIB	ESR1		PharmGKB|FDA
TRASTUZUMAB	ESR1		PharmGKB|FDA
GOSERELIN	ESR1		PharmGKB|FDA
PERTUZUMAB	ESR1		PharmGKB|FDA
ABEMACICLIB	ESR1		CGI|PharmGKB|FDA
DIETHYLSTILBESTROL DIPHOSPHATE	ESR1	agonist	ChemblInteractions|TTD
DANAZOL	ESR1	agonist	DTC|TdgClinicalTrial|TEND|TTD	7540578|4039467|11752352|2326286
ESTRONE	ESR1	agonist	DTC|TdgClinicalTrial|ChemblInteractions|TEND|GuideToPharmacology|TTD	2011412|12547192|11752352
DOXYCYCLINE	ESR1		PharmGKB	24185512
METHYLTESTOSTERONE	ESR1		DTC	25012808
IXABEPILONE	ESR1		PharmGKB|FDA
STANOZOLOL	ESR1	agonist	GuideToPharmacology
TAMOXIFEN CITRATE	ESR1	modulator	DTC|ChemblInteractions
HEXACHLOROPHENE	ESR1		DTC	15081572
TESTOSTERONE PROPIONATE	ESR1		DTC
METHOXSALEN	ESR1		DTC
PHENAZOPYRIDINE HYDROCHLORIDE	ESR1		DTC
POLYESTRADIOL PHOSPHATE	ESR1	agonist	ChemblInteractions
QUINESTROL	ESR1	modulator|agonist	TdgClinicalTrial|ChemblInteractions|TEND|TTD	11752352|17139284|17016423|21075131
BAZEDOXIFENE	ESR1	agonist|antagonist	TdgClinicalTrial|GuideToPharmacology|TTD	15535430
PROGESTERONE	ESR1	negative modulator|inhibitor|agonist	TdgClinicalTrial|TEND	26153859|17103262|17203775|17118173|19094096|17341305|17415709|11014241
ESTROGENS, ESTERIFIED	ESR1	agonist	ChemblInteractions
DACTINOMYCIN	ESR1		DTC
GENTIAN VIOLET	ESR1		DTC
ESTROGENS, CONJUGATED	ESR1	agonist	ChemblInteractions
LAPATINIB	ESR1		PharmGKB|FDA
CHOLECALCIFEROL	ESR1		DTC
TOREMIFENE	ESR1	modulator	TdgClinicalTrial|TEND|PharmGKB|TTD|FDA	12870885|16595024|11747628|17503894|18279543|17062721|11752352|15369444|16515478|16503765|16917142
DESOGESTREL	ESR1	agonist	TdgClinicalTrial|TEND	10836199|7750284|2175153
EXEMESTANE	ESR1		CGI|PharmGKB|FDA	26536870
TIBOLONE	ESR1	antagonist|agonist	GuideToPharmacology	19464167
ETONOGESTREL	ESR1	agonist	TdgClinicalTrial|TEND	17139284|17016423
ESTRADIOL	ESRRA		DTC	23448346
FULVESTRANT	ESRRA		DTC	23448346
RIMEXOLONE	ESRRA		TTD
EPIRUBICIN	FOXO1		PharmGKB
CYCLOPHOSPHAMIDE	FOXO1		PharmGKB
FLUOROURACIL	FOXO1		PharmGKB
DAUNORUBICIN	GATA1		JAX-CKB	23874683
CYTARABINE	GATA1		JAX-CKB	23874683
BORTEZOMIB	GATA2		JAX-CKB|CIViC	22541434
AZACITIDINE	GATA2		NCI	12706120
EPOETIN ALFA	GATA2		NCI	8677751|9028967
LEUCOVORIN	GATA3		PharmGKB	24141364
CYTARABINE	GATA3		PharmGKB	24141364
DEXAMETHASONE	GATA3		PharmGKB	24141364
METHOTREXATE	GATA3		PharmGKB	24141364
THIOGUANINE	GATA3		PharmGKB	24141364
DOXORUBICIN	GATA3		PharmGKB	24141364
PREDNISONE	GATA3		PharmGKB	24141364
VINCRISTINE	GATA3		PharmGKB	24141364
CYCLOPHOSPHAMIDE	GATA3		PharmGKB	24141364
ASPARAGINASE	GATA3		PharmGKB	24141364
PEGASPARGASE	GATA3		PharmGKB	24141364
DAUNORUBICIN	GATA3		PharmGKB	24141364
MERCAPTOPURINE	GATA3		PharmGKB	24141364
PANOBINOSTAT	HDAC1	inhibitor	TALC|DTC|MyCancerGenome|TdgClinicalTrial|GuideToPharmacology|CancerCommons|TTD	24694055|17145876|17455259
DAUNORUBICIN	HDAC1		DTC	22260166
ROMIDEPSIN	HDAC1	antagonist|inhibitor	TALC|MyCancerGenome|TdgClinicalTrial|ChemblInteractions|TEND|GuideToPharmacology|TTD	21587264
VORINOSTAT	HDAC1	inhibitor	TALC|DTC|MyCancerGenome|TdgClinicalTrial|ChemblInteractions|TEND|GuideToPharmacology|TTD	24694055|17694093|19344175|19966789|26211462|23622981|22260166|11752352|18381238|20491440|21548582|23672185|19084294
BELINOSTAT	HDAC1	inhibitor	TALC|DTC|MyCancerGenome|TdgClinicalTrial|ChemblInteractions|GuideToPharmacology	25937017|28090369
PANOBINOSTAT LACTATE	HDAC1	inhibitor	ChemblInteractions
VALPROIC ACID	HDAC1		DTC	18294844|16921367|25304896
PHENYLBUTANOIC ACID	HDAC1		DTC|TTD	24044874
ROMIDEPSIN	HDAC2	antagonist|inhibitor	TALC|TdgClinicalTrial|ChemblInteractions|TEND|GuideToPharmacology	21587264
PANOBINOSTAT	HDAC2	inhibitor	TALC|DTC|TdgClinicalTrial|GuideToPharmacology	24694055
PANOBINOSTAT LACTATE	HDAC2	inhibitor	ChemblInteractions
PHENYLBUTANOIC ACID	HDAC2		DTC	24044874
PAZOPANIB	HDAC2		CIViC	28221861
VALPROIC ACID	HDAC2		DTC	18294844|16921367|25304896
OLAPARIB	HDAC2		CGI
DAUNORUBICIN	HDAC2		DTC	22260166
VORINOSTAT	HDAC2	inhibitor	TALC|DTC|TdgClinicalTrial|ChemblInteractions|TEND|GuideToPharmacology	24694055|17694093|19344175|19966789|26211462|23622981|22260166|17447750|20491440|21548582|24074025|23672185|19084294
BELINOSTAT	HDAC2	inhibitor	TALC|DTC|TdgClinicalTrial|ChemblInteractions|GuideToPharmacology	25937017
DAUNORUBICIN	HDAC5		DTC	22260166
PANOBINOSTAT LACTATE	HDAC5	inhibitor	ChemblInteractions
ROMIDEPSIN	HDAC5	inhibitor	TdgClinicalTrial|ChemblInteractions|GuideToPharmacology
VORINOSTAT	HDAC5	inhibitor	TALC|DTC|GuideToPharmacology	19344175|19966789|26211462|23622981|22260166|20491440|21548582|19084294
PANOBINOSTAT	HDAC5	inhibitor	TALC|TdgClinicalTrial
VALPROIC ACID	HDAC5		DTC	18294844|16921367|25304896
PHENYLBUTANOIC ACID	HDAC5		DTC	24044874
BELINOSTAT	HDAC5	inhibitor	TALC|DTC|TdgClinicalTrial|ChemblInteractions|GuideToPharmacology	25937017
CLOTRIMAZOLE	HIF1A		DTC
AMCINONIDE	HIF1A		DTC
DESOXIMETASONE	HIF1A		DTC
ISOPROTERENOL	HIF1A		DTC
VINCRISTINE SULFATE	HIF1A		DTC
NICLOSAMIDE	HIF1A		DTC
BENZBROMARONE	HIF1A		DTC
HYDROQUINONE	HIF1A		DTC
ISOETHARINE MESYLATE	HIF1A		DTC
ETHAMSYLATE	HIF1A		DTC
PHENOXYBENZAMINE HYDROCHLORIDE	HIF1A		DTC
DEQUALINIUM	HIF1A		DTC
EPINEPHRINE	HIF1A		DTC
PROMAZINE	HIF1A		DTC
SUNITINIB	HIF1A		CGI
OXATOMIDE	HIF1A		DTC
MEFENAMIC ACID	HIF1A		DTC
OXYTETRACYCLINE	HIF1A		DTC
TRIAMTERENE	HIF1A		DTC
EPOETIN ALFA	HIF1A		NCI	11986208|11971899|12717822
LORATADINE	HIF1A		DTC
TOLFENAMIC ACID	HIF1A		DTC
SORAFENIB	HIF1A		PharmGKB	25816720
EPINEPHRINE BITARTRATE	HIF1A		DTC
PIRETANIDE	HIF1A		DTC
DICLOFENAC SODIUM	HIF1A		DTC
CYCLOSERINE	HIF1A		DTC
NITROGLYCERIN	HIF1A	inhibitor	MyCancerGenomeClinicalTrial
LEVONORDEFRIN	HIF1A		DTC
HYDROCORTISONE	HIF1A		DTC
DEFEROXAMINE	HIF1A		NCI	15780758
INAMRINONE	HIF1A		DTC
TOPOTECAN HYDROCHLORIDE	HIF1A		DTC
TRETINOIN	HIF1A		DTC
PIMOZIDE	HIF1A		DTC
NOSCAPINE	HIF1A		TdgClinicalTrial
FLUFENAMIC ACID	HIF1A		DTC
NIFEDIPINE	HIF1A		DTC
DOPAMINE	HIF1A		DTC
SULFASALAZINE	HIF1A		DTC
AXITINIB	HIF1A		PharmGKB	25816720
NOREPINEPHRINE BITARTRATE	HIF1A		DTC
LENALIDOMIDE	IKZF1		JAX-CKB	24292625
IMATINIB	IKZF1		CIViC	30044693
CYTARABINE	IKZF1		CIViC	30044693
DAUNORUBICIN	IKZF1		CIViC	30044693
METHOTREXATE	IKZF1		CIViC	30044693
QUINAPRIL HYDROCHLORIDE	JUN		DTC
CLOTRIMAZOLE	JUN		DTC	16680159
VINORELBINE TARTRATE	JUN		DTC
ATOMOXETINE HYDROCHLORIDE	JUN		DTC
CLOFIBRATE	JUN		DTC	16680159
FENOFIBRATE	JUN		DTC	16680159
TROPISETRON	JUN		DTC
GEMFIBROZIL	JUN		DTC	16680159
CIPROFIBRATE	JUN		DTC	16680159
CINNARIZINE	JUN		DTC	16680159
AZELASTINE HYDROCHLORIDE	JUN		DTC
DIPHENHYDRAMINE HYDROCHLORIDE	JUN		DTC
VINBLASTINE SULFATE	JUN		DTC
METHIMAZOLE	JUN		DTC
MECHLORETHAMINE HYDROCHLORIDE	JUN		DTC
CUPRIC CHLORIDE	JUN		DTC
SERTRALINE	JUN		DTC	16680159
BUPROPION HYDROCHLORIDE	JUN		DTC
COLCHICINE	JUN		DTC
TRIFLUPROMAZINE HYDROCHLORIDE	JUN		DTC
INDOMETHACIN	MYC		NCI	10403534
SULINDAC	MYC		NCI	12414619
AZACITIDINE	MYC		NCI	9006118
MELATONIN	MYC		NCI	7629697
BROMOCRIPTINE	MYC		NCI	11680511
THYROTROPIN	MYC		NCI	3125035|3726540
ESTRONE	MYC		NCI	12520970|12567859
QUINAPRIL	MYC		NCI	9370386
CISPLATIN	MYC		CIViC	28490518
VORINOSTAT	MYC		NCI	15583844
METHYLPREDNISOLONE	MYC		NCI	9169090
IMATINIB	MYC		NCI	15517875
IBRUTINIB	MYC		CIViC	28830912
OLAPARIB	MYC		CIViC	28490518
TEMOZOLOMIDE	MYC		CGI
CALCITRIOL	MYC		NCI	8490200|15598784
AMIFOSTINE	MYC		NCI	9450496
VERAPAMIL	MYC		NCI	1511424
CETUXIMAB	MYC		NCI	3085922
THIOGUANINE	MYC		NCI	1988936
GLUTAMINE	MYC		NCI	16898871
THROMBIN	MYC		NCI	3023371
SONIDEGIB	MYCN		CIViC	24651015
CYCLOPHOSPHAMIDE	MYCN		NCI	12439032
DINUTUXIMAB	MYCN		PharmGKB|FDA
VINCRISTINE	MYCN		NCI	12439032
CISPLATIN	MYCN		NCI	12439032
TRETINOIN	MYCN		NCI	11107126
PANOBINOSTAT	MYCN		CIViC	26733615
ETOPOSIDE	MYCN		NCI	12439032
DOXORUBICIN	MYOD1		NCI	8119948
TAMOXIFEN	MYOD1		NCI	18511457
BUPIVACAINE	MYOD1		NCI	18429950
LIOTHYRONINE SODIUM	MYOD1		NCI	16556763
GOSERELIN	MYOD1		NCI	17095559
OPRELVEKIN	MYOD1		NCI	11576464
NORETHINDRONE	NFE2L2		DTC
CLOCORTOLONE PIVALATE	NFE2L2		DTC
CYPROTERONE ACETATE	NFE2L2		DTC
DIENESTROL	NFE2L2		DTC
BROMOCRIPTINE MESYLATE	NFE2L2		DTC
NEFAZODONE HYDROCHLORIDE	NFE2L2		DTC
DEXAMETHASONE	NFE2L2		DTC|NCI	15870285
EPOETIN BETA	NFE2L2		NCI	16707229
DICUMAROL	NFE2L2		DTC|NCI	12584558
CHOLECALCIFEROL	NFE2L2		DTC
AMLEXANOX	NFE2L2		DTC
TRICLOSAN	NFE2L2		DTC
LEFLUNOMIDE	NFE2L2		DTC
PHENYTOIN	NFE2L2		DTC
INDOMETHACIN	NFE2L2		NCI	11909699
ALCOHOL	NFE2L2		NCI	18759561
DIFLUNISAL	NFE2L2		DTC
SUFENTANIL CITRATE	NFE2L2		DTC
ETHACRYNIC ACID	NFE2L2		DTC
LANATOSIDE C	NFE2L2		DTC
OMEPRAZOLE	NFE2L2		DTC
MEGESTROL ACETATE	NFE2L2		DTC
NITAZOXANIDE	NFE2L2		DTC
CARBARIL	NFE2L2		DTC
HYDROCORTISONE ACETATE	NFE2L2		DTC
BUSPIRONE	NFE2L2		DTC
TELMISARTAN	NFE2L2		DTC
PROGESTERONE	NFE2L2		DTC
EFAVIRENZ	NFE2L2		DTC
ATOVAQUONE	NFE2L2		DTC
FLUFENAMIC ACID	NFE2L2		DTC
FLUTAMIDE	NFE2L2		DTC|NCI	16055512
HALCINONIDE	NFE2L2		DTC
SORAFENIB TOSYLATE	NFE2L2		DTC
LANSOPRAZOLE	NFE2L2		DTC
RABEPRAZOLE SODIUM	NFE2L2		DTC
DOPAMINE HYDROCHLORIDE	NFE2L2		DTC
DEFEROXAMINE	NFE2L2		NCI	16950787
NELFINAVIR MESYLATE	NFE2L2		DTC
CLADRIBINE	NFE2L2		DTC
ETODOLAC	NFE2L2		DTC
NORGESTREL	NFE2L2		DTC
EXEMESTANE	NFE2L2		DTC
METHYLPREDNISOLONE ACETATE	NFE2L2		DTC
HYDROCORTISONE VALERATE	NFE2L2		DTC
ZAFIRLUKAST	NFE2L2		DTC
OXYPHENONIUM BROMIDE	NFE2L2		DTC
ATORVASTATIN CALCIUM	NFE2L2		DTC
PHENAZOPYRIDINE HYDROCHLORIDE	NFE2L2		DTC
CHLOROXYLENOL	NFE2L2		DTC
METHYLPREDNISOLONE	NFE2L2		DTC
SIROLIMUS	NFE2L2		NCI	17652445
NEOSTIGMINE METHYLSULFATE	NFE2L2		DTC
MEFENAMIC ACID	NFE2L2		DTC
STANOZOLOL	NFE2L2		DTC
LIOTHYRONINE SODIUM	NFE2L2		DTC
MELPHALAN	NFE2L2		DTC
TIBOLONE	NFE2L2		DTC
MEDRYSONE	NFE2L2		DTC
NICLOSAMIDE	NFE2L2		DTC
TRILOSTANE	NFE2L2		DTC
FINASTERIDE	NFE2L2		DTC
MITOTANE	NFE2L2		DTC
HYDROCORTISONE HEMISUCCINATE	NFE2L2		DTC
HYDROCORTISONE SODIUM SUCCINATE	NFE2L2		DTC
INDIUM CHLORIDE	NFE2L2		DTC
PREDNISOLONE	NFE2L2		DTC
COLCHICINE	NFE2L2		DTC
LOTEPREDNOL ETABONATE	NFE2L2		DTC
HYDROCORTISONE BUTYRATE	NFE2L2		DTC
TOLFENAMIC ACID	NFE2L2		DTC
ETHYNODIOL DIACETATE	NFE2L2		DTC
PIPOBROMAN	NFE2L2		DTC
OXYMETHOLONE	NFE2L2		DTC
PRAZEPAM	NFE2L2		DTC
IOPANOIC ACID	NFE2L2		DTC
MALATHION	NFE2L2		DTC
DOPAMINE	NFE2L2		DTC
MERCAPTOPURINE	NFE2L2		DTC
ADEFOVIR DIPIVOXIL	NFE2L2		DTC
CAPSAICIN	NFE2L2		DTC|NCI	17979524
BLEOMYCIN	NFE2L2		NCI	15208274
CITRIC ACID	NFE2L2		DTC
HEXYLRESORCINOL	NFE2L2		DTC
CARFILZOMIB	NFE2L2		DTC
CYCLOSPORINE	NFE2L2		DTC
GUANFACINE HYDROCHLORIDE	NFE2L2		DTC
MORICIZINE HYDROCHLORIDE	NFE2L2		DTC
NIFUROXAZIDE	NFE2L2		DTC
MOMETASONE FUROATE	NFE2L2		DTC
MONOBENZONE	NFE2L2		DTC
THIAMINE	NFE2L2		DTC
MENADIONE	NFE2L2		DTC
TRIAMCINOLONE	NFE2L2		DTC
HYDROXYPROGESTERONE CAPROATE	NFE2L2		DTC
DIGOXIN	NFE2L2		DTC
PAPAVERINE HYDROCHLORIDE	NFE2L2		DTC
SAQUINAVIR MESYLATE	NFE2L2		DTC
IODOFORM	NFE2L2		DTC
AZACITIDINE	NFE2L2		DTC
ACAMPROSATE CALCIUM	NFE2L2		DTC
FLUMETHASONE PIVALATE	NFE2L2		DTC
SIMVASTATIN	NFE2L2		NCI	17928392
DIETHYLCARBAMAZINE CITRATE	NFE2L2		DTC
CHOLESTEROL	NFE2L2		DTC
IOBENGUANE	NFE2L2		DTC
METHOTREXATE	NFE2L2		DTC
MECHLORETHAMINE HYDROCHLORIDE	NFE2L2		DTC
HYDROCORTISONE	NFE2L2		DTC
MEDROXYPROGESTERONE ACETATE	NFE2L2		DTC
OUABAIN	NFE2L2		DTC
BUMETANIDE	NFE2L2		DTC
NITROFURANTOIN	NFE2L2		DTC
DIFLORASONE DIACETATE	NFE2L2		DTC
HYDROQUINONE	NFE2L2		DTC
TAZAROTENE	NFE2L2		DTC
FLUMAZENIL	NFE2L2		DTC
DIMETHYL FUMARATE	NFE2L2		DTC	23647822
DESOXIMETASONE	NFE2L2		DTC
FURAZOLIDONE	NFE2L2		DTC
PROPANTHELINE BROMIDE	NFE2L2		DTC
BACLOFEN	NFE2L2		DTC
CISPLATIN	NFE2L2		DTC
ACRIFLAVINE	NFE2L2		DTC
CARBENOXOLONE SODIUM	NFE2L2		DTC
AZATHIOPRINE	NFE2L2		DTC
LOPINAVIR	NFE2L2		DTC
RIMEXOLONE	NFE2L2		DTC
ALFUZOSIN HYDROCHLORIDE	NFE2L2		DTC
TOPOTECAN HYDROCHLORIDE	NFE2L2		DTC
DYDROGESTERONE	NFE2L2		DTC
EPINEPHRINE	NFE2L2		DTC
RETINOL	NFE2L2		DTC
PROCHLORPERAZINE EDISYLATE	NFE2L2		DTC
BECLOMETHASONE DIPROPIONATE	NFE2L2		DTC
TRETINOIN	NFE2L2		DTC|NCI	18048326
PHENOXYBENZAMINE HYDROCHLORIDE	NFE2L2		DTC
PREDNICARBATE	NFE2L2		DTC
TRICHLORFON	NFE2L2		DTC
TRIAMCINOLONE ACETONIDE	NFE2L2		DTC
DEBRISOQUIN SULFATE	NFE2L2		DTC
ERGOCALCIFEROL	NFE2L2		DTC
MIFEPRISTONE	NFE2L2		DTC
NISOLDIPINE	NFE2L2		DTC
CALCIPOTRIENE	NFE2L2		DTC
DOXORUBICIN	NFE2L2		NCI	18413364
DISULFIRAM	NFE2L2		DTC
BETAMETHASONE	NFE2L2		DTC
BORTEZOMIB	NFE2L2		DTC
DIACEREIN	NFE2L2		DTC
DOCUSATE SODIUM	NFE2L2		DTC
PAPAVERINE	NFE2L2		DTC
DOXORUBICIN HYDROCHLORIDE	NFE2L2		DTC
PHENTOLAMINE MESYLATE	NFE2L2		DTC
VORINOSTAT	NFE2L2		DTC
PREDNISOLONE ACETATE	NFE2L2		DTC
HEXACHLOROPHENE	NFE2L2		DTC
METHYCLOTHIAZIDE	NFE2L2		DTC
DEFEROXAMINE MESYLATE	NFE2L2		DTC
NIFEDIPINE	NFE2L2		DTC
PYROGALLOL	NFE2L2		DTC
LEVOTHYROXINE	NFE2L2		DTC
DIBUCAINE HYDROCHLORIDE	NFE2L2		DTC
NILUTAMIDE	NFE2L2		DTC
THIOGUANINE	NFE2L2		DTC
DIGITOXIN	NFE2L2		DTC
CHLOROPHENOTHANE	NFE2L2		DTC
PHENOXYBENZAMINE	NFE2L2		DTC
EPIRUBICIN HYDROCHLORIDE	NFE2L2		DTC
PHENOL	NFE2L2		DTC
THONZONIUM BROMIDE	NFE2L2		DTC
BROMOCRIPTINE	NFE2L2		NCI	18455424
PIOGLITAZONE HYDROCHLORIDE	NFE2L2		DTC
METHACHOLINE CHLORIDE	NFE2L2		DTC
TRIAMTERENE	NFE2L2		DTC
KETOCONAZOLE	NFE2L2		DTC
COUMARIN	NFE2L2		DTC
BORTEZOMIB	NFKB1		ClearityFoundationClinicalTrial
BACLOFEN	NFKB1		DTC
PROTRIPTYLINE	NFKB1		DTC
HYDROQUINONE	NFKB1		DTC
CHLORAMBUCIL	NFKB1		DTC
SULFAPHENAZOLE	NFKB1		DTC
DISULFIRAM	NFKB1		DTC
THALIDOMIDE	NFKB1	antagonist	TdgClinicalTrial|TEND	11752352|15723633
ARTESUNATE	NFKB1		DTC	25074847
NIFEDIPINE	NFKB1		DTC
TRIAMCINOLONE	NFKB1		DTC
MITOXANTRONE	NFKB1		DTC
HYDROCORTISONE	NFKB1		DTC
CHLORPROPAMIDE	NFKB1		DTC
PROMETHAZINE HYDROCHLORIDE	NFKB1		DTC
VORINOSTAT	NR0B1		DTC
VINCRISTINE SULFATE	NR0B1		DTC
PODOFILOX	NR0B1		DTC
PHENAZOPYRIDINE HYDROCHLORIDE	NR1H4		DTC
URSODIOL	NR1H4	agonist	ChemblInteractions
METHYLENE BLUE	NR1H4		DTC
CHENODIOL	NR1H4	agonist	DTC|ChemblInteractions|TTD	25162837|25247751|22018919|22014750|24387325|22126372|21459580|21309576|17963371
KETOCONAZOLE	NR1H4		DTC
NIMODIPINE	NR1H4		DTC	23688559
SAQUINAVIR MESYLATE	NR1H4		DTC
RALOXIFENE HYDROCHLORIDE	NR1H4		DTC
PHENOLPHTHALEIN	NR1H4		DTC
DOXORUBICIN HYDROCHLORIDE	NR1H4		DTC
THIMEROSAL	NR1H4		DTC
OBETICHOLIC ACID	NR1H4	agonist	DTC|ChemblInteractions	25247751|24387325|21459580
IMIPRAMINE HYDROCHLORIDE	NR1H4		DTC
MELPHALAN	NR1H4		DTC
CICLESONIDE	NR3C1	agonist	TdgClinicalTrial|ChemblInteractions|GuideToPharmacology	17530144
PREDNISOLONE TEBUTATE	NR3C1	agonist	ChemblInteractions
TESTOSTERONE PROPIONATE	NR3C1		DTC
CORTISONE ACETATE	NR3C1	agonist	ChemblInteractions	17086345|17038445|7062741|16980198|16891588|16895953|7054210
DACTINOMYCIN	NR3C1		DTC
DESONIDE	NR3C1	agonist	TdgClinicalTrial|ChemblInteractions	20371666|17038445|20427668
METHYLPREDNISOLONE	NR3C1	agonist	TdgClinicalTrial|ChemblInteractions|TEND|GuideToPharmacology	17016711|17182172|11752352|17068119|17251323
OUABAIN	NR3C1		DTC
CARBAMAZEPINE	NR3C1		DTC
CLOBETASOL PROPIONATE	NR3C1	agonist	ChemblInteractions
LOTEPREDNOL ETABONATE	NR3C1	agonist	ChemblInteractions
FLUTICASONE PROPIONATE	NR3C1	agonist	ChemblInteractions
BETAMETHASONE	NR3C1	agonist	DTC|TdgClinicalTrial|ChemblInteractions|TEND|GuideToPharmacology|TTD	12188035|15866114|11752352|15336699
HYDROCORTISONE	NR3C1	agonist	DTC|ChemblInteractions|GuideToPharmacology|TTD	17086345|17038445|16980198|16891588|16895953|16759088|15634032
PREDNISOLONE	NR3C1	agonist	TdgClinicalTrial|ChemblInteractions|TEND|GuideToPharmacology|TTD	2879901|19482847
DEFLAZACORT	NR3C1	agonist	ChemblInteractions|TTD	7494809
PREDNICARBATE	NR3C1	agonist	TdgClinicalTrial|ChemblInteractions	2879901|19482847
MIFEPRISTONE	NR3C1	antagonist	DTC|TdgClinicalTrial|ChemblInteractions|GuideToPharmacology|TTD	15120421|15909120|10796070|16723527|15336699
METHOTREXATE	NR3C1		NCI	12210990
FLUOCINOLONE ACETONIDE	NR3C1	agonist	ChemblInteractions
DEXAMETHASONE	NR3C1	agonist	DTC|TdgClinicalTrial|ChemblInteractions|TEND|GuideToPharmacology|TTD	23276449|16963802|16891588|20308375|11752352|16956592|16971495|16835395
FLUTICASONE FUROATE	NR3C1	agonist	ChemblInteractions|TTD
HYDROCORTAMATE	NR3C1	agonist	TdgClinicalTrial|TEND|TTD	14046902|17139284|17016423
BUDESONIDE	NR3C1	antagonist|agonist	TdgClinicalTrial|ChemblInteractions|TEND|GuideToPharmacology|TTD	12601049|11040338|11752352|11730731|12920235|11258648
BETAMETHASONE DIPROPIONATE	NR3C1	agonist	ChemblInteractions
TRIAMCINOLONE	NR3C1	agonist	DTC|TdgClinicalTrial|ChemblInteractions|GuideToPharmacology|TTD	19744340|15976447|16507850
PARAMETHASONE ACETATE	NR3C1	agonist	ChemblInteractions
ONAPRISTONE	NR3C1	antagonist	GuideToPharmacology	15705660
BETAMETHASONE BENZOATE	NR3C1	agonist	ChemblInteractions
PREDNISOLONE ACETATE	NR3C1	agonist	ChemblInteractions
ETHINYL ESTRADIOL	NR3C1		DTC
FLURANDRENOLIDE	NR3C1	agonist	TdgClinicalTrial|ChemblInteractions	16255837|16507850|20346397
FLUMETHASONE PIVALATE	NR3C1	agonist	ChemblInteractions
PROGESTERONE	NR3C1	partial agonist	DTC	18060946|14617569|2214763
TRIAMCINOLONE DIACETATE	NR3C1	agonist	ChemblInteractions
HALCINONIDE	NR3C1	agonist	ChemblInteractions
HALOBETASOL PROPIONATE	NR3C1	agonist	ChemblInteractions
HYDROCORTISONE ACETATE	NR3C1	agonist	ChemblInteractions
RALOXIFENE HYDROCHLORIDE	NR3C1		DTC
FLUOROMETHOLONE ACETATE	NR3C1	agonist	ChemblInteractions
FLUOROMETHOLONE	NR3C1	agonist	TdgClinicalTrial|ChemblInteractions|GuideToPharmacology|TTD	17086345|17038445|16980198|16891588|16895953|15684812
METHYLPREDNISOLONE SODIUM SUCCINATE	NR3C1	agonist	ChemblInteractions
BECLOMETHASONE DIPROPIONATE	NR3C1	agonist	ChemblInteractions|GuideToPharmacology
BETAMETHASONE ACETATE	NR3C1	agonist	ChemblInteractions
FLUOCINONIDE	NR3C1	agonist	TdgClinicalTrial|ChemblInteractions|GuideToPharmacology	11279785
HYDROCORTISONE PROBUTATE	NR3C1	agonist	ChemblInteractions
TRIAMCINOLONE ACETONIDE	NR3C1	agonist	ChemblInteractions
HYDROCORTISONE BUTYRATE	NR3C1	agonist	ChemblInteractions
NIFEDIPINE	NR3C1		DTC
AZACITIDINE	NR3C1		DTC
FLUPREDNISOLONE	NR3C1	agonist	ChemblInteractions
DIGOXIN	NR3C1		DTC
PHENOLPHTHALEIN	NR3C1		DTC
HYDROCORTISONE CYPIONATE	NR3C1	agonist	ChemblInteractions
PREDNISONE	NR3C1	agonist	DTC|TdgClinicalTrial|ChemblInteractions|TEND|GuideToPharmacology|TTD	17504182|17062674|15634032|16707595|11752352|16597193|17121036
URSODIOL	NR3C1		DTC	21158453
HYDROCORTISONE VALERATE	NR3C1	agonist	ChemblInteractions
ESTRADIOL	NR3C1		DTC|NCI	12553866
HYDROCORTISONE SODIUM PHOSPHATE	NR3C1	agonist	ChemblInteractions
MEDRYSONE	NR3C1	agonist	TdgClinicalTrial|ChemblInteractions	6336597|15634032|11752352
BETAMETHASONE SODIUM PHOSPHATE	NR3C1	agonist	ChemblInteractions
CYPROTERONE ACETATE	NR3C1		DTC
HYDROCORTAMATE HYDROCHLORIDE	NR3C1	agonist	ChemblInteractions
DIFLUPREDNATE	NR3C1	agonist	TdgClinicalTrial|ChemblInteractions|TEND|GuideToPharmacology	19668594|20509750
FLUOXYMESTERONE	NR3C1	antagonist	DTC	173192
DESOXIMETASONE	NR3C1	agonist	TdgClinicalTrial|ChemblInteractions|GuideToPharmacology	17086345|17038445|16980198|16891588|16895953|10754457
PREDNISOLONE SODIUM PHOSPHATE	NR3C1	agonist	ChemblInteractions
MOMETASONE FUROATE	NR3C1	agonist	ChemblInteractions
RIMEXOLONE	NR3C1	agonist	TdgClinicalTrial|ChemblInteractions	2386110
BETAMETHASONE VALERATE	NR3C1	agonist	ChemblInteractions
DIFLORASONE DIACETATE	NR3C1	agonist	ChemblInteractions
HYDROCORTISONE SODIUM SUCCINATE	NR3C1	agonist	ChemblInteractions
TESTOSTERONE	NR3C1		DTC
METHYLTESTOSTERONE	NR3C1		DTC
MEPREDNISONE	NR3C1	agonist	ChemblInteractions|TTD
AMCINONIDE	NR3C1	agonist	TdgClinicalTrial|ChemblInteractions|TEND	17086345|17038445|16980198|16891588|16895953|17139284|17016423
ALCLOMETASONE DIPROPIONATE	NR3C1	agonist	ChemblInteractions
TRIAMCINOLONE HEXACETONIDE	NR3C1	agonist	ChemblInteractions
FLUNISOLIDE	NR3C1	agonist	TdgClinicalTrial|ChemblInteractions|TEND|GuideToPharmacology|TTD	11368283|9563368|15285788|9523318|2386110|8466638|11752352
DIGITOXIN	NR3C1		DTC
CLOCORTOLONE PIVALATE	NR3C1	agonist	ChemblInteractions
OXYTOCIN	NR5A1		NCI	8108428
DEXAMETHASONE	NR5A1		NCI	16857744
CORTICOTROPIN	NR5A1		NCI	12239114|12530657
INSULIN	NR5A1		NCI	15128284
HYDROCORTISONE	NR5A1		NCI	16002533
LIOTHYRONINE SODIUM	NR5A1		NCI	11145595
ALCOHOL	POU5F1		NCI	16112835
CARBAMAZEPINE	POU5F1		PharmGKB
PHENYTOIN	POU5F1		PharmGKB
ALLOPURINOL	POU5F1		PharmGKB	21801394
BEZAFIBRATE	PPARA	agonist	TdgClinicalTrial|TEND|GuideToPharmacology|TTD	18629356|16511610|11172467|11422732|11519881|10909982|11752352|10933891
ILOPROST	PPARA	activator	TALC
GEMFIBROZIL	PPARA	agonist	DTC|TdgClinicalTrial|ChemblInteractions|TEND|GuideToPharmacology	12244038|12935323|12834305|12172398|10494028|21889235
PHENPROCOUMON	PPARA		PharmGKB	25461249
CLOFIBRATE	PPARA	agonist	TdgClinicalTrial|ChemblInteractions|TEND|GuideToPharmacology	10787442|10922459|20637823|10951268|20671072|10454501|10753628
METFORMIN	PPARA		PharmGKB	24853734
FENOFIBRATE	PPARA	agonist	TdgClinicalTrial|ChemblInteractions|TEND|GuideToPharmacology|PharmGKB|TTD	10799317|11018525|10828060|11474486|10494028|11342537|11752352|15608561
SIMVASTATIN	PPARA		PharmGKB	23930676|24598718|23252946
FENOFIBRIC ACID	PPARA	agonist	DTC|ChemblInteractions	22579484|21855333|23566516
CHOLINE FENOFIBRATE	PPARA	agonist	ChemblInteractions
CIPROFIBRATE	PPARA	agonist	DTC|GuideToPharmacology|TTD	16731579
TACROLIMUS	PPARA		PharmGKB	24658827|24113216|29399716
OLSALAZINE SODIUM	PPARG	agonist	ChemblInteractions
FENOFIBRIC ACID	PPARG		DTC	22579484|23566516
MYCOPHENOLIC ACID	PPARG		DTC	17618115
ASPIRIN	PPARG		PharmGKB
TREPROSTINIL	PPARG		TdgClinicalTrial|TEND
DICLOFENAC	PPARG	antagonist	GuideToPharmacology
ZOLEDRONIC ACID	PPARG		PharmGKB
ESTRADIOL	PPARG		DTC
BENZBROMARONE	PPARG		DTC
BALSALAZIDE DISODIUM	PPARG	agonist	ChemblInteractions
GLYBURIDE	PPARG		DTC	26384286
ZAFIRLUKAST	PPARG	agonist	GuideToPharmacology
GENTIAN VIOLET	PPARG		DTC
METHOTREXATE	PPARG		DTC
RALOXIFENE HYDROCHLORIDE	PPARG		DTC
OLANZAPINE	PPARG		PharmGKB	19622037
PIOGLITAZONE HYDROCHLORIDE	PPARG	agonist	ChemblInteractions
BEXAROTENE	PPARG	antagonist	GuideToPharmacology
MESALAMINE	PPARG	agonist	TdgClinicalTrial|ChemblInteractions|GuideToPharmacology	18544567|15824083|18077625|16939423
PHENOLPHTHALEIN	PPARG		DTC
PIOGLITAZONE	PPARG	agonist	DTC|TdgClinicalTrial|TEND|GuideToPharmacology|PharmGKB|TTD	12610044|7768881|24890090|15356026|8576907|9568680|15745794|11752352|21030263|20018750|16680159
SULFASALAZINE	PPARG	agonist	TdgClinicalTrial	18544567|15824083|18077625|16939423
INDOMETHACIN	PPARG	activator|agonist	GuideToPharmacology	9013583|12689521
SPIRONOLACTONE	PPARG		DTC
LEVOTHYROXINE	PPARG		DTC
BALSALAZIDE	PPARG	agonist	TdgClinicalTrial	18077625|20151072|16939423|19708827
VORICONAZOLE	RELA		DTC	18625774
DEXAMETHASONE	RELA		DTC	23219855
GEFITINIB	RELA		PharmGKB	31664190
ARTESUNATE	RELA		DTC	25074847
NIACINAMIDE	SIRT1		DTC	25884115
BLEOMYCIN	SMAD2		NCI	17274978
TRETINOIN	SMAD2		NCI	15799023
AMIFOSTINE	SMAD2		NCI	12410567
HYDROCORTISONE	SMAD2		NCI	16644034
MITOXANTRONE	SMAD3		DTC
DASATINIB	SMAD3		DTC
HEXACHLOROPHENE	SMAD3		DTC
LANATOSIDE C	SMAD3		DTC
CETYLPYRIDINIUM	SMAD3		DTC
EPIRUBICIN HYDROCHLORIDE	SMAD3		DTC
CHLORQUINALDOL	SMAD3		DTC
AZACITIDINE	SMAD3		DTC
IBRUTINIB	SMAD3		DTC
PYRITHIONE	SMAD3		DTC
TRICLOSAN	SMAD3		DTC
THIMEROSAL	SMAD3		DTC
DIGITOXIN	SMAD3		DTC
DEXAMETHASONE	SMAD3		NCI	15817834
VINCRISTINE	SMAD3		DTC
LOPINAVIR	SMAD3		DTC
TRICLOCARBAN	SMAD3		DTC
FLUORESCEIN	SMAD3		TTD
FLUSPIRILENE	SMAD3		DTC
IMATINIB	SMAD3		DTC
OUABAIN	SMAD3		DTC
DOXORUBICIN HYDROCHLORIDE	SMAD3		DTC
CRIZOTINIB	SMAD4		JAX-CKB	28476735
CISPLATIN	SMAD4		JAX-CKB	22753594
LYSINE	SMAD4		CIViC	27875625
FLUOROURACIL	SMAD4		CIViC	12237773
IMATINIB	SMAD4		JAX-CKB	28514312
PACLITAXEL	SMAD4		JAX-CKB	28514312
GEMCITABINE	SMAD4		JAX-CKB|CIViC	28577946|22753594
CARBOPLATIN	SMAD4		JAX-CKB	28514312
CETUXIMAB	SMAD4		CIViC	26046389
ALECTINIB	SMAD4		JAX-CKB	28476735
IRINOTECAN	SMAD4		JAX-CKB	22753594
ALTEPLASE	SMAD7		NCI	15033458
METFORMIN	SP1		PharmGKB	24853734|29352482
DOXORUBICIN	SP3		NCI	17511886
CISPLATIN	STAT1		CIViC	15726096
PYRIMETHAMINE	STAT3		DTC	25984755
DIGITOXIN	STAT3		DTC
NICLOSAMIDE	STAT3		DTC
DIGOXIN	STAT3		DTC
ACITRETIN	STAT3		TTD
OUABAIN	STAT3		DTC
DEXAMETHASONE	TEAD1		NCI	12207913
PAZOPANIB	TP53		JAX-CKB|CIViC	26646755|25669829
PIMOZIDE	TP53		DTC
PEMBROLIZUMAB	TP53		JAX-CKB	28039262
OXALIPLATIN	TP53		JAX-CKB|CIViC	24957073|21468686
MITOMYCIN	TP53		CIViC	14514923
DECITABINE	TP53		CGI
ETOPOSIDE	TP53		JAX-CKB|CIViC	25964101|14514923|24065105
CRIZOTINIB	TP53		JAX-CKB	25971938|27149990|26438783
CHLORPROMAZINE	TP53		DTC
MAPROTILINE	TP53		DTC
RIBAVIRIN	TP53		DTC
PROGESTERONE	TP53		NCI	16684279
DOPAMINE	TP53		DTC
NORTRIPTYLINE	TP53		DTC
TOPOTECAN	TP53		JAX-CKB	26438783
TRIFLUPROMAZINE	TP53		DTC
TRICLOCARBAN	TP53		DTC
FLUOROURACIL	TP53		DTC|PharmGKB
PROCHLORPERAZINE	TP53		DTC
DAUNORUBICIN HYDROCHLORIDE	TP53		DTC
ETHOPROPAZINE HYDROCHLORIDE	TP53		DTC
PERPHENAZINE	TP53		DTC
DOXORUBICIN	TP53		DTC|JAX-CKB|CGI|CIViC	25658463|21399868|16243804|23165797|26826118|26288684|22698404|17363498|9569050|24065105
VEMURAFENIB	TP53		JAX-CKB	26343583|28514312
DUVELISIB	TP53		JAX-CKB
VENETOCLAX	TP53		PharmGKB|FDA
HEXACHLOROPHENE	TP53		DTC
GEMCITABINE	TP53		JAX-CKB|CGI	27167172|23520471|21389100|27815358|26228206
OLAPARIB	TP53		JAX-CKB	22172724
TAMOXIFEN	TP53		DTC|CIViC	10786679
TAMOXIFEN CITRATE	TP53		DTC
METHOTREXATE	TP53		DTC|CIViC	17363498
CYCLOPHOSPHAMIDE	TP53		JAX-CKB|PharmGKB	17388661|16243804|26438783
ALPELISIB	TP53		JAX-CKB	27659046
CLEMASTINE	TP53		DTC
CLOMIPRAMINE	TP53		DTC
ERLOTINIB	TP53		JAX-CKB	27659046
HYDRALAZINE HYDROCHLORIDE	TP53		DTC
CHLOROXINE	TP53		DTC
PACLITAXEL	TP53		JAX-CKB|NCI|CIViC	16459017|24065105
CLOFIBRATE	TP53		DTC	16680159
GRANISETRON	TP53		ClearityFoundationClinicalTrial
IFOSFAMIDE	TP53		JAX-CKB	23165797
MELPHALAN	TP53		DTC
WARFARIN	TP53		DTC
TRIFLUOPERAZINE	TP53		DTC|NCI	12415616
PROPYLTHIOURACIL	TP53		NCI	7790147
SERTRALINE HYDROCHLORIDE	TP53		DTC
ABEMACICLIB	TP53		JAX-CKB|CGI	27217383
ANISINDIONE	TP53		DTC
METHIMAZOLE	TP53		NCI	7790147
CISPLATIN	TP53		JAX-CKB|NCI|CGI|CIViC	25376608|25567130|9600935|11595686|25964101|23428903|26086967|11812076|27179933|8678559|14514923|23839309|28652249|18618574|26294215
METHYLENE BLUE	TP53		DTC
BEVACIZUMAB	TP53		JAX-CKB	27466356|23670029|17145525
EPIRUBICIN	TP53		JAX-CKB|PharmGKB	17388661|22903472
SALMETEROL XINAFOATE	TP53		DTC
MECHLORETHAMINE HYDROCHLORIDE	TP53		DTC
CLOTRIMAZOLE	TP53		DTC	16680159
LORLATINIB	TP53		JAX-CKB	28285684
MITOXANTRONE HYDROCHLORIDE	TP53		DTC
MENADIONE	TP53		DTC
CLADRIBINE	TP53		DTC
PRAMLINTIDE	TP53		CGI
HALOPERIDOL	TP53		NCI	16476148
BENZALKONIUM CHLORIDE	TP53		DTC
TRIFLURIDINE	TP53		JAX-CKB	25700705
PANITUMUMAB	TP53		JAX-CKB	28514312
PROCHLORPERAZINE EDISYLATE	TP53		DTC
TEMOZOLOMIDE	TP53		JAX-CKB|CIViC	21730979|24248532
DABRAFENIB	TP53		JAX-CKB	27659046
SULCONAZOLE NITRATE	TP53		DTC
CHLORAMBUCIL	TP53		DTC
SERTRALINE	TP53		DTC	16680159
LOPERAMIDE	TP53		DTC
CINNARIZINE	TP53		DTC	16680159
FENOFIBRATE	TP53		DTC	16680159
MERCAPTOPURINE	TP53		DTC
APOMORPHINE	TP53		DTC
VORINOSTAT	TP53		JAX-CKB|CIViC	26009011|25669829
IBRUTINIB	TP53		JAX-CKB	26563132
FURAZOLIDONE	TP53		DTC
ENALAPRIL	TP53		NCI	16900775
AZACITIDINE	TP53		DTC
DAUNORUBICIN	TP53		JAX-CKB	16243804
BORTEZOMIB	TP53	inhibitor	TALC|CIViC	28679691
MITOXANTRONE	TP53		DTC
DOCETAXEL	TP53		JAX-CKB|CIViC	21399868|22425996
CARBOPLATIN	TP53		JAX-CKB|CIViC	25567130|25658463|11595686|26494859|27998224
RITUXIMAB	TP53		NCI	11895917
DOXORUBICIN HYDROCHLORIDE	TP53		DTC
CYTARABINE	TP53		JAX-CKB
METHYLPREDNISOLONE	TP53		NCI	16684279
FLUPHENAZINE	TP53		DTC
TRAMETINIB	TP53		JAX-CKB	27659046
CETUXIMAB	TP53		CIViC	24957073
CAPECITABINE	TP53		CIViC	24957073
NITAZOXANIDE	TP53		DTC
ENCORAFENIB	TP53		JAX-CKB
RALOXIFENE	TP53		DTC
AZATHIOPRINE	TP53		DTC
NICLOSAMIDE	TP53		DTC
TRIAMTERENE	TP53		DTC
ECONAZOLE NITRATE	TP53		DTC
THIMEROSAL	TP53		DTC
AMOXAPINE	TP53		DTC
DASATINIB	TP53		JAX-CKB	26855149
IRINOTECAN	TP53		JAX-CKB	25567130
SIROLIMUS	TP53		JAX-CKB|NCI	26144316|16651424
PAROXETINE HYDROCHLORIDE	TP53		DTC
CARBOPLATIN	TP73		NCI	12499281
TAZAROTENE	TP73		NCI	15610529
CISPLATIN	TP73		NCI	11689148
ESTROPIPATE	VDR		DTC
TRIMETREXATE	VDR		DTC
MALATHION	VDR		DTC
CALCIFEDIOL	VDR	agonist	ChemblInteractions|TTD	15503649|11752352
DEFERASIROX	VDR		PharmGKB	30651574
PYROGALLOL	VDR		DTC
TRETINOIN	VDR		DTC
CEFONICID	VDR		DTC
SULFINPYRAZONE	VDR		DTC
DYCLONINE HYDROCHLORIDE	VDR		DTC
HALOPROGIN	VDR		DTC
CYSTEAMINE HYDROCHLORIDE	VDR		DTC
ACRIFLAVINE	VDR		DTC
ERGOCALCIFEROL	VDR	agonist	TdgClinicalTrial|ChemblInteractions|TEND|TTD	17440943|18290715|17519354|20091647|11752352|17207992|16949927|17218095|20525913
RALOXIFENE	VDR		PharmGKB	10692979|12608943|18443790|19020788|15739035|12162507
CALCITRIOL	VDR	antagonist|agonist	DTC|TdgClinicalTrial|ChemblInteractions|NCI|TEND|PharmGKB|TTD	22285943|15883634|18470879|19309155|17274004|11158396|21651652|10707958|333287|9933478|21418277|24818857|15295697|15861036|16210379|15739035|17763859|15503649|20716226|14685227|20500803|11752352|15864137|20452225|20727239|11450701|20883026|19647104|18827005|10320522
OXCARBAZEPINE	VDR		DTC
ISOETHARINE	VDR		DTC
DAUNORUBICIN HYDROCHLORIDE	VDR		DTC
RIBAVIRIN	VDR		PharmGKB	25713999|27139837
PYRITHIONE	VDR		DTC
RITONAVIR	VDR		DTC
LANSOPRAZOLE	VDR		DTC
APOMORPHINE	VDR		DTC
CANDESARTAN CILEXETIL	VDR		DTC
WARFARIN	VDR		PharmGKB	29298995
LOFEPRAMINE	VDR		DTC
DESERPIDINE	VDR		DTC
CHOLECALCIFEROL	VDR	agonist	DTC|ChemblInteractions|TTD	15503649|11752352|20435140
METHYSERGIDE	VDR		DTC
CYCLOSPORINE	VDR		NCI	10609555
PARICALCITOL	VDR	agonist	TdgClinicalTrial|ChemblInteractions|TEND|GuideToPharmacology|TTD	19494617|20204178|11752352|17139284|16076355|17016423
BOCEPREVIR	VDR		PharmGKB	25836019
THIOTEPA	VDR		DTC
BROMOCRIPTINE	VDR		DTC
METHYLERGONOVINE	VDR		DTC
NITAZOXANIDE	VDR		DTC
MERSALYL	VDR		DTC
CAFFEINE	VDR		NCI	11684540
TOLFENAMIC ACID	VDR		DTC
URACIL MUSTARD	VDR		DTC
OXYTETRACYCLINE HYDROCHLORIDE	VDR		DTC
NISOLDIPINE	VDR		DTC
KETOCONAZOLE	VDR		DTC|NCI	2546501
DISULFIRAM	VDR		DTC
DYCLONINE	VDR		DTC
CALCIPOTRIENE	VDR	agonist	TdgClinicalTrial|ChemblInteractions
PYRANTEL PAMOATE	VDR		DTC
CEFPIROME	VDR		DTC
CEFACLOR	VDR		DTC
ALENDRONIC ACID	VDR		NCI|PharmGKB	18470879|10692979|21651652|12608943|9933478|18443790|16210379|19020788|15739035|14685227|20500803|12162507|11450701
TESTOSTERONE	VDR		NCI	12796696
CALCIFEDIOL	VDR	agonist	TTD	15503649|11752352
ACITRETIN	VDR		DTC
IODOFORM	VDR		DTC
NIFEDIPINE	VDR		DTC
BENSERAZIDE	VDR		DTC
MIDAZOLAM	VDR		PharmGKB
BRIMONIDINE	VDR		DTC
TACALCITOL	VDR	agonist	GuideToPharmacology
HYDROCORTISONE	VDR		NCI	14705237|1647304
CYSTEINE	VDR		DTC
DEXAMETHASONE	VDR		PharmGKB	15883634|15864137|20727239|18827005|10320522
EPINEPHRINE	VDR		DTC
CARBOPLATIN	VDR		DTC
BENZBROMARONE	VDR		DTC
LOVASTATIN	VDR		DTC
CARBARIL	VDR		DTC
DIHYDROTACHYSTEROL	VDR	agonist	TdgClinicalTrial|TEND|TTD	1336906|11752352|17139284|17016423|8380156|20525913
AMOXAPINE	VDR		DTC
OMEPRAZOLE	VDR		DTC
MESALAMINE	VDR		DTC
EDARAVONE	VDR		DTC
MICONAZOLE	VDR		DTC
MITOXANTRONE HYDROCHLORIDE	VDR		DTC
DACTINOMYCIN	VDR		DTC
GENTIAN VIOLET	VDR		DTC
THIMEROSAL	VDR		DTC
MEDROXYPROGESTERONE ACETATE	VDR		PharmGKB	9860300
DOXERCALCIFEROL	VDR	agonist|suppressor	TdgClinicalTrial|ChemblInteractions|GuideToPharmacology|TTD	21169421
ETHACRYNIC ACID	VDR		DTC
DOCUSATE	VDR		DTC
RABEPRAZOLE	VDR		DTC
IDEBENONE	VDR		DTC
GAMOLENIC ACID	VDR		DTC
PANTOPRAZOLE	VDR		DTC
ISOTRETINOIN	VDR		DTC
ECONAZOLE NITRATE	VDR		DTC
ZAFIRLUKAST	VDR		DTC
IRINOTECAN	VDR		PharmGKB
METHOTREXATE	VDR		DTC
HEXACHLOROPHENE	VDR		DTC
CEFOTAXIME	VDR		DTC
MENADIONE	VDR		DTC
TAMOXIFEN	VDR		NCI	1315250
RABEPRAZOLE SODIUM	VDR		DTC
ALITRETINOIN	VDR		DTC
CALCIUM	VDR		PharmGKB	10692979|17274004|10707958|12608943|9933478|21418277|18443790|15861036|19020788|15739035|12162507
ISOPROTERENOL	VDR		DTC
INAMRINONE	VDR		DTC
NOREPINEPHRINE	VDR		DTC
DEFEROXAMINE	WT1		NCI	12738801
DIMETHYL SULFOXIDE	WT1		NCI	9040935
CYTARABINE	WT1		CIViC	18591546
DAUNORUBICIN	WT1		CIViC	18591546
SIROLIMUS	WT1		NCI	15782132
OXALIPLATIN	ZEB1		CIViC	29151941
DOXORUBICIN	ZEB1		CIViC	24013721
