# Supplementary material for: Drug repositioning in non-small cell lung cancer (NSCLC) using gene co-expression and drug–gene interaction networks analysis
Source: Sci Rep. 2022 Jun 8;12:9417. doi: 10.1038/s41598-022-13719-8 (PMC9177601; doi:10.1038/s41598-022-13719-8)
Supplement: Supplementary file 6 — Supplementary Information 6. [file 41598_2022_13719_MOESM6_ESM.xlsx]

## Sheet: Hub Drugs-TGs
Expression level of hub drugs' target genes in NSCLC group compared to the normal group based on LogFC.
Hub drugs	Target gene	Regulation	LogFC
METHOTREXATE	UGT1A9	▲ Up	4.095
	GLS	▼ Down	-1.41
	FGFR4	▼ Down	-1.68
	FOLR1	▼ Down	-3.82
	ABCC1	▲ Up	1.33
	SLCO1B3	▲ Up	1.71
OLANZAPINE	GSTM3	▼ Down	-1.23
	HTR3A	▲ Up	2.9
	ATP1A2	▼ Down	-4.97
	SLC6A4	▼ Down	-4
HALOPERIDOL	HTR3A	▲ Up	2.9
	CACNA1C	▼ Down	-1.6
	SLC6A4	▼ Down	-4
FLUOROURACIL	IL6R	▼ Down	-1.04
	ABCC5	▲ Up	1.59
	FGFR4	▼ Down	-1.68
NIFEDIPINE	CACNA1C	▼ Down	-1.55
	RORC	▼ Down	-2.41
	CACNA1B	▲ Up	2.64
PACLITAXEL	NFE2	▼ Down	-2.18
	ABCC1	▲ Up	1.33
	SLCO1B3	▲ Up	1.7
VERAPAMIL	CACNA1C	▼ Down	-1.55
	PLEKHH2	▼ Down	-2.06
	ABCC1	▲ Up	1.33
DEXAMETHASONE	KRT19	▲ Up	1.06
	GLS	▼ Down	-1.41
	FOLR1	▼ Down	-3.82
DOCETAXEL	CYP4B1	▼ Down	-4.86
	ABCC1	▲ Up	1.33
	SLCO1B3	▲ Up	1.71

## Sheet: Hub Drug-TFs
Expression level of hub drugs' target TFs in NSCLC group compared to the normal group based on LogFC.
Hub drugs	Target TF	Regulation	LogFC
CISPLATIN	NFE2L2	▲ Up	0.62
	TP53	▲ Up	1.086
	ESR1	▼ Down	-0.99
	BRCA1	▲ Up	1.65
	ATM	▼ Down	-0.12
	MYC	▼ Down	-0.57
	E2F1	▲ Up	1.09
	SMAD4	▲ Up	0.04
	MYCN	▲ Up	0.22
	TP73	▲ Up	0.55
	STAT1	▲ Up	0.52
DAUNORUBICIN	AR	▼ Down	-1.45
	TP53	▲ Up	1.086
	GATA3	▼ Down	-0.46
	HDAC2	▲ Up	1.19
	HDAC1	▲ Up	0.93
	HDAC5	▼ Down	-1.83
	DNMT3A	▲ Up	1.11
	IKZF1	▼ Down	-0.03
	WT1	▼ Down	-0.15
	GATA1	▼ Down	-0.08
DEXAMETHAASONE	AR	▼ Down	-1.45
	NFE2L2	▲ Up	0.62
	VDR	▲ Up	0.17
	NR3C1	▼ Down	-0.28
	SMAD3	▲ Up	0.7
	GATA3	▼ Down	-0.46
	NR5A1	▲ Up	0.46
	RELA	▼ Down	-0.29
	TEAD1	▼ Down	-0.02
AZACITIDINE	AR	▼ Down	-1.45
	NFE2L2	▲ Up	0.62
	TP53	▲ Up	1.086
	NR3C1	▼ Down	-0.28
	MYC	▼ Down	-0.57
	SMAD3	▲ Up	0.7
	DNMT3A	▲ Up	1.11
	GATA2	▼ Down	-1.88
HYDROCORTISONE	AR	▼ Down	-1.45
	NFE2L2	▲ Up	0.62
	VDR	▲ Up	0.17
	NR3C1	▼ Down	-0.28
	HIF1A	▲ Up	1.01
	NFKB1	▼ Down	-0.63
	NR5A1	▲ Up	0.46
	SMAD2	▲ Up	0.061
DOXORUBICIN	NFE2L2	▲ Up	0.62
	TP53	▲ Up	1.086
	BRCA1	▲ Up	1.65
	ATM	▼ Down	-0.12
	GATA3	▼ Down	-0.46
	MYOD1	▲ Up	0.27
	ZEB1	▼ Down	-1.31
	SP3	-	-
METHOTREXATE	NFE2L2	▲ Up	0.62
	TP53	▲ Up	1.086
	VDR	▲ Up	0.17
	NR3C1	▼ Down	-0.28
	PPARG	▼ Down	-1.17
	GATA3	▼ Down	-0.46
	E2F1	▲ Up	1.094
	IKZF1	▼ Down	-0.03
DOXORUBICIN HYDROCHLORIDE	AR	▼ Down	-1.45
	NFE2L2	▲ Up	0.62
	TP53	▲ Up	1.086
	ESR1	▼ Down	-0.99
	BRCA1	▲ Up	1.65
	SMAD3	▲ Up	0.7
	NR1H4	▼ Down	-0.74
VORINOSTAT	NFE2L2	▲ Up	0.62
	TP53	▲ Up	1.086
	MYC	▼ Down	-0.57
	HDAC2	▲ Up	1.19
	HDAC1	▲ Up	0.93
	HDAC5	▼ Down	-1.83
	NR0B1	▲ Up	1.91
